# Supplementary material for: Trichlorido(dimethyl sulfoxide-κO)(di-2-pyridyl­amine-κ2 N,N′)indium(III)
Source: Acta Crystallogr Sect E Struct Rep Online. 2012 Sep 12;68(Pt 10):m1256. doi: 10.1107/S1600536812038147 (PMC3470143; doi:10.1107/S1600536812038147)
Supplement: Supplementary file 2 [file e-68-m1256-Isup2.hkl]

# 
# h,k,l, Fc-squared, Fo-squared, sigma(Fo-squared) and status flag 
# 
data_I
_shelx_title 'InCl3' 
_shelx_refln_list_code          4 
_shelx_F_calc_maximum      574.46 
_exptl_crystal_F_000       416.00 
_reflns_d_resolution_high  0.8107 
 
loop_ 
 _symmetry_equiv_pos_as_xyz 
 'x, y, z' 
 '-x, y, -z+1/2' 
 'x+1/2, y+1/2, z' 
 '-x+1/2, y+1/2, -z+1/2' 
 '-x, -y, -z' 
 'x, -y, z-1/2' 
 '-x+1/2, -y+1/2, -z' 
 'x+1/2, -y+1/2, z-1/2' 
 
_cell_length_a    29.2833 
_cell_length_b     7.7642 
_cell_length_c    15.9459 
_cell_angle_alpha  90.000 
_cell_angle_beta  104.891 
_cell_angle_gamma  90.000 
 
_shelx_F_squared_multiplier     1.000 
 
loop_ 
 _refln_index_h 
 _refln_index_k 
 _refln_index_l 
 _refln_F_squared_calc 
 _refln_F_squared_meas 
 _refln_F_squared_sigma 
 _refln_observed_status 
   6   0   0     9145.23     8496.59    861.03 o 
   8   0   0   156470.83   132930.55   1660.41 o 
  10   0   0     2103.43     2036.81    619.57 o 
  12   0   0   249837.30   228940.77   3355.08 o 
  14   0   0      491.07      386.06    425.70 o 
  16   0   0   166705.08   155633.64    852.28 o 
  18   0   0    10002.88     9702.12    397.70 o 
  20   0   0    79692.23    76392.68    595.31 o 
  22   0   0     1344.28     1530.51    410.51 o 
  24   0   0    13346.27    13505.66    416.50 o 
  26   0   0        3.42        0.00    395.59 o 
  28   0   0     8368.83     8969.69    485.97 o 
  30   0   0     1096.29     1681.02    504.72 o 
  32   0   0    11805.54    12481.41    560.31 o 
  34   0   0      283.86      499.59    572.91 o 
   1   1   0      435.92      412.65    313.10 o 
   3   1   0    23666.28    25821.50    362.52 o 
   5   1   0     9297.03     9806.84    330.75 o 
   7   1   0     7142.68     6940.89    286.28 o 
   9   1   0    20880.96    20993.52    302.36 o 
  11   1   0     7573.31     7524.30    334.60 o 
  13   1   0    31769.48    28361.92   4180.70 o 
  15   1   0    27391.39    25191.17    437.56 o 
  17   1   0    13086.04    12298.37    424.92 o 
  19   1   0    11541.00    11047.22    367.70 o 
  21   1   0     1152.05     1041.57    333.85 o 
  23   1   0       35.38        0.00    320.49 o 
  25   1   0      999.63     1011.10    324.85 o 
  27   1   0     6789.20     6955.98    446.01 o 
  29   1   0     3733.50     4102.21    336.07 o 
  31   1   0     3581.77     3740.22    366.89 o 
  33   1   0     2184.62     2447.69    378.39 o 
   0   2   0    28906.33    36513.14    682.71 o 
   2   2   0        1.79       97.59    328.05 o 
   4   2   0     6582.88     6914.84    281.83 o 
   6   2   0       57.62      355.85    220.43 o 
   8   2   0    54358.70    55904.14    365.82 o 
  10   2   0      788.82      979.08    217.85 o 
  12   2   0     4571.25     4647.03    246.57 o 
  14   2   0     7345.76     7782.24    246.01 o 
  16   2   0      295.99      636.61    252.68 o 
  18   2   0       55.07      290.97    271.32 o 
  20   2   0     5264.70     4778.71    327.84 o 
  22   2   0      170.59      298.94    337.73 o 
  24   2   0    12067.30    12196.83    596.91 o 
  26   2   0     2658.35     2947.16    373.05 o 
  28   2   0     2345.30     2408.13    359.01 o 
  30   2   0       20.06      280.09    376.09 o 
  32   2   0        1.73      147.03    379.89 o 
  34   2   0      405.58      905.92    421.16 o 
   1   3   0     8564.04    10857.70    341.19 o 
   3   3   0     4589.60     4979.75    323.93 o 
   5   3   0    32865.64    36265.10    372.76 o 
   7   3   0    29863.34    31197.44    493.98 o 
   9   3   0    68629.78    71187.03    483.89 o 
  11   3   0    12051.92    12701.81    282.60 o 
  13   3   0     2286.33     2239.87    237.14 o 
  15   3   0     1088.05     1085.82    252.29 o 
  17   3   0      956.63     1176.52    260.82 o 
  19   3   0     1677.13     1884.50    262.63 o 
  21   3   0    18332.29    18318.42    322.95 o 
  23   3   0     2910.45     3288.90    358.77 o 
  25   3   0    12337.83    11808.15    365.26 o 
  27   3   0     1695.48     2280.73    434.32 o 
  29   3   0     2010.13     1974.73    433.16 o 
  31   3   0      408.68      761.60    474.08 o 
  33   3   0     1085.97      782.40    383.67 o 
   0   4   0     6770.97     8117.94    493.84 o 
   2   4   0      294.34      362.29    268.80 o 
   4   4   0     3122.11     3530.25    271.06 o 
   6   4   0      223.13      239.11    237.44 o 
   8   4   0    36072.93    36862.59    397.51 o 
  10   4   0     3817.64     3550.78    242.72 o 
  12   4   0     1299.42     2271.97    302.75 o 
  14   4   0      347.76      476.43    277.89 o 
  16   4   0     1089.36     1107.54    289.37 o 
  18   4   0      995.88     1077.84    283.18 o 
  20   4   0     6189.17     6406.49    310.51 o 
  22   4   0       97.26       75.10    303.56 o 
  24   4   0     5664.34     5608.04    310.85 o 
  26   4   0      561.18      668.64    386.79 o 
  28   4   0      174.62      745.43    409.35 o 
  30   4   0      217.43      473.29    560.98 o 
   1   5   0    61685.00    63562.74    836.11 o 
   3   5   0    31422.31    31066.54    431.00 o 
   5   5   0     5067.10     6121.93    262.02 o 
   7   5   0     2488.16     2664.30    249.60 o 
   9   5   0    13814.88    13411.58    267.41 o 
  11   5   0    14977.47    15020.78    310.48 o 
  13   5   0     6256.07     7021.62    341.82 o 
  15   5   0    14828.39    14141.07    327.57 o 
  17   5   0    16926.87    17402.33    319.71 o 
  19   5   0     4832.27     4969.26    308.61 o 
  21   5   0     1875.67     2042.13    303.43 o 
  23   5   0     2930.62     3267.93    324.09 o 
  25   5   0      136.11      346.93    404.61 o 
  27   5   0     2539.67     2118.99    443.86 o 
  29   5   0     3083.58     3437.43    541.25 o 
   0   6   0    85911.27    84307.34    542.12 o 
   2   6   0     1297.71     1254.92    323.25 o 
   4   6   0    61630.91    61081.20    539.65 o 
   6   6   0       38.03      298.77    342.48 o 
   8   6   0    10747.87    10802.09    254.60 o 
  10   6   0     1942.66     1932.07    293.05 o 
  12   6   0    31013.55    30365.07    292.88 o 
  14   6   0     1735.31     2169.85    249.56 o 
  16   6   0    56448.41    57724.03    517.95 o 
  18   6   0       90.17      191.05    319.62 o 
  20   6   0    15008.48    14536.32    565.48 o 
  22   6   0      124.70      437.46    348.45 o 
  24   6   0     4496.03     4667.23    384.54 o 
  26   6   0      503.33      986.06    445.87 o 
   1   7   0     9333.39     9191.13    286.05 o 
   3   7   0     4254.43     4443.12    404.76 o 
   5   7   0      370.28      643.54    333.53 o 
   7   7   0      397.14      790.26    267.89 o 
   9   7   0     1481.98     1677.48    278.28 o 
  11   7   0     5846.92     5701.11    407.32 o 
  13   7   0     1766.77     1781.22    340.16 o 
  15   7   0     5889.93     6014.68    308.33 o 
  17   7   0     1730.59     2591.71    334.74 o 
  19   7   0      253.56      657.84    364.35 o 
  21   7   0      182.74      306.39    370.32 o 
  23   7   0     1309.28     2473.37    389.53 o 
   0   8   0       63.98      477.28    519.11 o 
   2   8   0      711.19      843.86    358.45 o 
   4   8   0     1632.33     1977.55    296.42 o 
   6   8   0       71.25       60.16    300.66 o 
   8   8   0    10572.14    10559.80    308.10 o 
  10   8   0      937.22     1056.76    341.69 o 
  12   8   0     4133.22     4656.20    438.77 o 
  14   8   0       21.00      272.43    340.32 o 
  16   8   0        6.30        0.00    320.16 o 
  18   8   0        1.35      182.19    395.21 o 
   1   9   0     1455.83     2387.34    677.99 o 
   3   9   0     3161.28     2957.91    430.23 o 
   5   9   0     5510.09     5372.21    382.86 o 
   7   9   0     6657.73     6823.58    629.67 o 
   9   9   0     8758.02     8278.68    367.05 o 
  11   9   0     1842.15     2036.39    494.66 o 
 -35   1   1     3818.41     4523.26    402.76 o 
 -33   1   1       23.10      302.53    355.76 o 
 -31   1   1     5376.86     5552.16    370.12 o 
 -29   1   1      134.32      336.88    323.16 o 
 -27   1   1     7486.36     7579.05    339.06 o 
 -25   1   1      838.78     1008.26    304.55 o 
 -23   1   1    23164.81    21533.28    496.65 o 
 -21   1   1     1176.03     1317.47    318.97 o 
 -19   1   1    40674.82    38583.48    472.36 o 
 -17   1   1     2497.77     2460.50    354.68 o 
 -15   1   1    54835.02    54144.17    561.60 o 
 -13   1   1     2088.01     1999.13    314.48 o 
 -11   1   1    55885.64    55338.27    640.82 o 
  -9   1   1     2627.61     2654.41    283.92 o 
  -7   1   1    59354.91    61081.04    448.73 o 
  -5   1   1     5324.39     6046.36    331.89 o 
  -3   1   1   106265.77   114261.58   1808.16 o 
  -1   1   1    29433.34    31257.46    453.19 o 
   1   1   1   150929.86   162702.63    872.14 o 
   3   1   1       52.22      176.40    239.46 o 
   5   1   1    60900.68    63172.07   5331.18 o 
   7   1   1      344.16      462.31    273.79 o 
   9   1   1    39397.65    39308.87    379.85 o 
  11   1   1     3928.12     3907.61    292.82 o 
  13   1   1    53049.36    51542.38    638.75 o 
  15   1   1     1232.87     1266.43    357.65 o 
  17   1   1    25873.95    24093.03    507.95 o 
  19   1   1     9611.53     8733.18    377.23 o 
  21   1   1    28747.52    27525.55    401.96 o 
  23   1   1     1169.09     1729.22    343.33 o 
  25   1   1     6083.16     6163.51    313.90 o 
  27   1   1     1296.71     1848.04    370.06 o 
  29   1   1     3586.50     3824.32    355.76 o 
  31   1   1     1191.73     1442.96    372.71 o 
  33   1   1     3736.76     4482.03    422.22 o 
 -34   2   1      613.13      955.41    388.46 o 
 -32   2   1      383.92      547.69    391.14 o 
 -30   2   1     6659.69     7308.68    365.21 o 
 -28   2   1     3121.57     3272.42    384.03 o 
 -26   2   1     6891.39     7186.13    387.18 o 
 -24   2   1     5002.93     4565.34    425.82 o 
 -22   2   1     1365.60     1256.69    378.41 o 
 -20   2   1       35.80      317.41    311.21 o 
 -18   2   1    16302.19    15274.05    294.11 o 
 -16   2   1    21547.27    20842.22    362.11 o 
 -14   2   1    13000.71    13377.26    302.54 o 
 -12   2   1     6795.91     6383.75    266.01 o 
 -10   2   1    52777.29    53606.33    368.03 o 
  -8   2   1    17443.08    17144.49    315.49 o 
  -6   2   1    61799.60    64256.62    561.60 o 
  -4   2   1    48613.82    47345.79    732.03 o 
  -2   2   1    29456.89    30483.87    391.04 o 
   0   2   1     9798.91    10732.50    402.56 o 
   2   2   1    85882.84    89403.42   1235.19 o 
   4   2   1     7946.09     7687.43    277.10 o 
   6   2   1    76310.66    77936.59    840.87 o 
   8   2   1    10069.32     9605.49    244.39 o 
  10   2   1    67774.53    71375.77    841.10 o 
  12   2   1     1722.41     1974.72    235.57 o 
  14   2   1    41967.24    40216.38   3178.61 o 
  16   2   1     5280.02     4421.48    655.68 o 
  18   2   1     7910.90     6945.25   1115.35 o 
  20   2   1     2314.98     2445.40    300.69 o 
  22   2   1     5001.96     5460.41    393.51 o 
  24   2   1       43.63      315.26    429.67 o 
  26   2   1    15034.90    14392.64    442.62 o 
  28   2   1     2668.05     2734.30    365.35 o 
  30   2   1     3641.63     3872.64    324.41 o 
  32   2   1      432.74     1018.90    397.20 o 
 -33   3   1       15.47      411.86    477.45 o 
 -31   3   1      342.84      537.04    417.62 o 
 -29   3   1      746.93      996.30    468.96 o 
 -27   3   1     1506.57     1994.26    443.60 o 
 -25   3   1     1030.68     1616.52    365.41 o 
 -23   3   1      237.14      520.98    349.80 o 
 -21   3   1        5.52        0.00    266.13 o 
 -19   3   1      129.21      411.02    284.87 o 
 -17   3   1      233.59       65.44    224.71 o 
 -15   3   1     1225.41     1352.17    213.46 o 
 -13   3   1     3084.45     3501.07    277.12 o 
 -11   3   1     1039.76     1328.50    249.42 o 
  -9   3   1     2000.52     2228.08    267.18 o 
  -7   3   1    13885.70    14790.19    298.26 o 
  -5   3   1    15072.50    16191.23    357.11 o 
  -3   3   1     3101.91     3443.12    292.83 o 
  -1   3   1      772.74      520.45    326.38 o 
   1   3   1      298.07      529.38    262.96 o 
   3   3   1     7854.42     8451.23    343.51 o 
   5   3   1     9598.07    10226.01    264.12 o 
   7   3   1     1381.90     1550.98    249.61 o 
   9   3   1     2390.16     2905.45    262.31 o 
  11   3   1      224.02      354.51    200.91 o 
  13   3   1      728.18      905.18    226.75 o 
  15   3   1      888.48      873.47    260.52 o 
  17   3   1      836.52      948.36    263.51 o 
  19   3   1     2266.22     2318.48    296.91 o 
  21   3   1       80.15      298.98    308.83 o 
  23   3   1      171.02      176.84    390.90 o 
  25   3   1      108.19      239.49    447.44 o 
  27   3   1       16.32      559.46    458.02 o 
  29   3   1       61.06      253.41    509.73 o 
  31   3   1      591.07      959.85    496.76 o 
 -32   4   1     2659.85     2981.21    542.04 o 
 -30   4   1     2560.44     3175.23    488.78 o 
 -28   4   1      826.17     1268.10    369.52 o 
 -26   4   1     7386.11     7441.91    402.59 o 
 -24   4   1     2588.19     2138.80    375.58 o 
 -22   4   1    13995.11    13473.67    368.93 o 
 -20   4   1    10707.15     9970.61    290.98 o 
 -18   4   1     5156.41     5241.49    311.71 o 
 -16   4   1      857.71      968.09    256.79 o 
 -14   4   1    28892.43    28829.45    545.39 o 
 -12   4   1     4167.47     4147.44    281.48 o 
 -10   4   1    54882.62    54426.75    554.25 o 
  -8   4   1    20482.40    19613.75    273.89 o 
  -6   4   1    26161.94    26407.72    339.01 o 
  -4   4   1       13.07      249.46    242.87 o 
  -2   4   1    28594.79    28235.23    383.77 o 
   0   4   1     7089.68     6953.72    312.20 o 
   2   4   1    22744.40    22167.07    319.15 o 
   4   4   1    10734.37    10933.25    377.88 o 
   6   4   1    30178.10    31635.27    296.72 o 
   8   4   1     2519.53     2590.99    255.68 o 
  10   4   1    50621.25    50201.29    790.11 o 
  12   4   1    14791.96    14996.79    354.04 o 
  14   4   1     7787.19     7942.99    291.45 o 
  16   4   1      138.32      248.35    261.88 o 
  18   4   1    14765.72    14554.10    317.09 o 
  20   4   1     1665.54     1566.74    244.94 o 
  22   4   1    15440.20    15622.94    327.86 o 
  24   4   1     4954.58     4720.31    339.86 o 
  26   4   1     3302.67     3694.69    398.00 o 
  28   4   1        4.09      365.38    447.52 o 
  30   4   1     7163.96     7469.46    534.15 o 
 -29   5   1      187.48      273.61    534.68 o 
 -27   5   1     3477.58     4091.62    431.07 o 
 -25   5   1      366.24      563.51    389.34 o 
 -23   5   1     8722.35     8602.98    358.73 o 
 -21   5   1       23.31      177.39    315.24 o 
 -19   5   1    19502.55    19323.94    308.42 o 
 -17   5   1     2151.24     2498.30    308.63 o 
 -15   5   1    13848.64    13979.17    299.68 o 
 -13   5   1      571.65      893.02    261.14 o 
 -11   5   1    10844.75    10775.83    302.25 o 
  -9   5   1      681.06      307.94    257.96 o 
  -7   5   1    42284.81    41957.68    563.51 o 
  -5   5   1        5.84      252.95    211.60 o 
  -3   5   1    41504.62    44927.98    927.74 o 
  -1   5   1     2098.77     2435.08    391.51 o 
   1   5   1    25943.34    27189.03    552.00 o 
   3   5   1    11110.31    11050.82    253.06 o 
   5   5   1    55529.65    56775.10    777.66 o 
   7   5   1      216.71      383.54    226.15 o 
   9   5   1    10807.03    11050.46    244.02 o 
  11   5   1      401.91      739.16    275.42 o 
  13   5   1     9147.84     8795.73    344.36 o 
  15   5   1     5093.87     5047.54    307.80 o 
  17   5   1    23923.73    24107.25    672.90 o 
  19   5   1     3991.02     4186.44    294.31 o 
  21   5   1     6822.01     6848.95    336.08 o 
  23   5   1     2406.84     2825.82    363.67 o 
  25   5   1     2922.79     3722.63    412.89 o 
  27   5   1      449.57      349.91    423.04 o 
  29   5   1      902.25      897.14    576.84 o 
 -26   6   1      127.07      236.76    420.95 o 
 -24   6   1       58.48      210.59    360.80 o 
 -22   6   1       20.64      293.79    349.48 o 
 -20   6   1      115.11        0.00    316.88 o 
 -18   6   1     4920.54     4923.81    292.39 o 
 -16   6   1      101.72      359.16    322.21 o 
 -14   6   1       26.28        0.00    274.00 o 
 -12   6   1      572.43      782.95    274.99 o 
 -10   6   1      277.84      353.06    287.62 o 
  -8   6   1      298.78      379.14    289.85 o 
  -6   6   1     1926.31     1989.57    295.26 o 
  -4   6   1      576.17      676.77    274.58 o 
  -2   6   1     2536.58     2637.14    242.06 o 
   0   6   1      780.58      962.04    294.15 o 
   2   6   1     2871.67     3081.33    394.59 o 
   4   6   1      310.54      600.54    263.56 o 
   6   6   1      492.52      412.97    292.90 o 
   8   6   1      689.19     1200.16    268.22 o 
  10   6   1      171.67       28.92    255.43 o 
  12   6   1      338.74      227.61    277.42 o 
  14   6   1     3324.99     3263.55    287.42 o 
  16   6   1     1373.07     1835.84    302.94 o 
  18   6   1     2923.08     3029.50    329.11 o 
  20   6   1      597.89      912.73    353.33 o 
  22   6   1       77.76      368.80    350.24 o 
  24   6   1      351.59      609.00    371.67 o 
  26   6   1      376.95      292.02    437.68 o 
 -23   7   1     3149.18     3152.38    378.48 o 
 -21   7   1     1554.08     1590.71    349.54 o 
 -19   7   1     5167.44     4962.17    311.61 o 
 -17   7   1      216.47       14.78    350.30 o 
 -15   7   1    18576.88    18150.66    354.09 o 
 -13   7   1      178.64      609.68    317.68 o 
 -11   7   1    12780.47    12705.27    479.90 o 
  -9   7   1     2400.19     2322.71    274.33 o 
  -7   7   1    14253.41    13761.97    401.89 o 
  -5   7   1     3097.59     2891.93    378.10 o 
  -3   7   1    20102.90    18726.48    352.10 o 
  -1   7   1     2661.44     2792.21    471.95 o 
   1   7   1    26538.08    24945.50    368.72 o 
   3   7   1     1594.85     1572.03    280.99 o 
   5   7   1    13924.65    13334.95    744.34 o 
   7   7   1     2497.93     2100.05    237.01 o 
   9   7   1    14168.63    13891.63    343.49 o 
  11   7   1     5634.00     5476.46    312.90 o 
  13   7   1    13085.41    12598.98    423.63 o 
  15   7   1     1666.27     1652.78    329.77 o 
  17   7   1     7146.57     6538.05    486.84 o 
  19   7   1       91.00      690.05    352.30 o 
  21   7   1     3666.64     3278.33    374.54 o 
  23   7   1      471.36      692.29    370.68 o 
 -18   8   1     2182.33     2114.88    363.21 o 
 -16   8   1     2583.49     3205.00    378.47 o 
 -14   8   1     8021.65     7217.60    540.17 o 
 -12   8   1     2102.09     2384.02    467.67 o 
 -10   8   1     6538.56     6192.19    346.66 o 
  -8   8   1     1364.63     1734.35    287.82 o 
  -6   8   1     3180.61     3464.59    353.78 o 
  -4   8   1     2751.66     2823.43    393.95 o 
  -2   8   1    12494.51    11239.39    531.21 o 
   0   8   1     5055.85     4346.65    281.48 o 
   2   8   1     5961.42     5635.94    334.19 o 
   4   8   1     1200.35     1301.06    328.23 o 
   6   8   1     3431.31     3279.94    286.55 o 
   8   8   1     1107.23     1246.79    321.81 o 
  10   8   1    10658.30    10338.53    347.47 o 
  12   8   1     4339.11     4301.38    338.21 o 
  14   8   1     6554.18     6416.47    341.46 o 
  16   8   1     1102.10      942.35    361.82 o 
  18   8   1     3420.95     4135.76    371.52 o 
 -11   9   1     1409.17     1614.39    373.79 o 
  -9   9   1       66.63      837.29    437.86 o 
  -7   9   1      697.02      998.84    377.19 o 
  -5   9   1      419.34      787.81    489.83 o 
  -3   9   1      274.41      641.05    406.26 o 
  -1   9   1       66.31        0.00    407.46 o 
   1   9   1      299.85      832.40    377.06 o 
   3   9   1       90.11      261.22    393.65 o 
   5   9   1      123.41      441.62    358.91 o 
   7   9   1        0.27      168.44    359.19 o 
   9   9   1     2720.36     3253.41    392.09 o 
  11   9   1       19.91      592.27    346.61 o 
 -34   0   2     2719.91     2611.08    499.51 o 
 -32   0   2     1244.66     1808.25    495.73 o 
 -30   0   2     6875.35     7208.96    455.28 o 
 -28   0   2       50.73      201.93    418.72 o 
 -26   0   2      150.40        0.00    395.86 o 
 -24   0   2     8004.75     8281.59    400.58 o 
 -22   0   2     8326.11     7688.60    472.32 o 
 -20   0   2      104.15      492.97    431.20 o 
 -18   0   2    22550.32    20153.57    513.30 o 
 -16   0   2      448.77      631.18    358.61 o 
 -14   0   2    42971.04    39121.95    599.87 o 
 -12   0   2     3355.71     2995.04    420.48 o 
 -10   0   2     4487.67     5191.53    646.63 o 
  -8   0   2    44436.29    45132.86    981.59 o 
  -6   0   2    32882.36    30438.48    988.44 o 
  -2   0   2   330001.22   342493.88   5028.84 o 
   0   0   2   101509.42    77749.87  14454.97 o 
   2   0   2   101785.61    98897.71   1689.35 o 
   4   0   2     1081.88     1457.66    741.16 o 
   6   0   2     2152.25     2076.54    702.46 o 
   8   0   2    73956.63    70178.08   1087.87 o 
  10   0   2    35225.33    33821.42    604.05 o 
  12   0   2    16408.46    15542.99    506.37 o 
  14   0   2    73740.30    69957.39   1116.56 o 
  16   0   2    33797.03    32877.68    685.06 o 
  18   0   2    13292.64    13040.81    392.70 o 
  20   0   2    41114.37    39637.78    558.89 o 
  22   0   2     9735.88    10101.74    420.84 o 
  24   0   2     6617.05     6884.65    471.40 o 
  26   0   2      240.98      882.22    568.79 o 
  28   0   2     2653.53     3177.00    533.07 o 
  30   0   2    13162.88    13160.09    533.28 o 
  32   0   2     6611.32     7171.33    654.55 o 
 -35   1   2     1448.27     1721.30    394.15 o 
 -33   1   2     1615.69     1626.46    355.30 o 
 -31   1   2       25.04      449.19    339.30 o 
 -29   1   2     7302.73     7136.27    350.91 o 
 -27   1   2       55.07      108.98    305.51 o 
 -25   1   2     4178.89     4515.59    278.79 o 
 -23   1   2     5798.47     5164.00    339.32 o 
 -21   1   2     1802.76     1877.13    376.69 o 
 -19   1   2       42.77      990.97    393.33 o 
 -17   1   2    56497.32    55082.17    497.05 o 
 -15   1   2     3416.25     3888.95    359.84 o 
 -13   1   2    25864.94    26325.42    362.84 o 
 -11   1   2    53952.14    55080.39    602.46 o 
  -9   1   2    75439.19    77288.74   1669.26 o 
  -7   1   2   201438.30   215103.94   2590.13 o 
  -5   1   2    71840.09    77112.69    801.72 o 
  -3   1   2    11744.90    11955.61    415.59 o 
  -1   1   2    10880.88    12348.04    419.23 o 
   1   1   2     7597.16     7847.44    276.74 o 
   3   1   2   115669.18   128031.22  10603.81 o 
   5   1   2    39453.36    45904.21    461.45 o 
   7   1   2     8746.96     9051.18    322.23 o 
   9   1   2    18141.95    19462.92    309.46 o 
  11   1   2    30504.08    32195.18    403.99 o 
  13   1   2      644.22      757.06    346.07 o 
  15   1   2    50083.45    49053.62   1492.90 o 
  17   1   2     8617.75     8192.48    432.77 o 
  19   1   2     1747.24     1867.53    320.65 o 
  21   1   2     6354.97     5837.33    343.33 o 
  23   1   2      986.50     1170.84    318.51 o 
  25   1   2      118.10      274.13    303.74 o 
  27   1   2    13036.75    12991.86    388.25 o 
  29   1   2      264.09       78.98    346.72 o 
  31   1   2     1467.03     1859.84    425.84 o 
  33   1   2       17.01      480.26    453.49 o 
 -34   2   2      809.31     1141.09    411.25 o 
 -32   2   2      954.48     1106.74    364.01 o 
 -30   2   2     1985.82     2261.16    358.39 o 
 -28   2   2      343.79      271.99    377.57 o 
 -26   2   2    18365.85    17659.56    471.37 o 
 -24   2   2        0.35      175.65    386.88 o 
 -22   2   2    10461.70    10120.28    401.59 o 
 -20   2   2     1369.26     1395.23    325.37 o 
 -18   2   2    10828.25    10628.63    276.25 o 
 -16   2   2     8457.26     9063.30    297.50 o 
 -14   2   2    20520.20    20285.31    317.49 o 
 -12   2   2      293.23      455.79    210.56 o 
 -10   2   2    64314.73    67590.15   1312.44 o 
  -8   2   2     1226.15     1407.16    262.70 o 
  -6   2   2   108205.20   112560.04   1507.12 o 
  -4   2   2       25.15       95.36    269.18 o 
  -2   2   2      387.35      334.87    244.54 o 
   0   2   2     2930.99     3310.06    297.30 o 
   2   2   2     7456.01     8403.38    281.83 o 
   4   2   2     1035.75     1103.01    246.01 o 
   6   2   2   179970.91   193931.88   1669.17 o 
   8   2   2     8396.61     9115.21    244.85 o 
  10   2   2    16166.58    16537.75   1454.46 o 
  12   2   2     6152.63     6662.49    252.71 o 
  14   2   2      572.83      447.65    228.81 o 
  16   2   2      594.04     1085.97    254.53 o 
  18   2   2     9038.82     9162.40    377.14 o 
  20   2   2       10.66       87.94    341.81 o 
  22   2   2    11946.35    12224.41    481.79 o 
  24   2   2      503.30      843.19    410.04 o 
  26   2   2     3607.57     3600.50    367.58 o 
  28   2   2       39.48      660.03    382.82 o 
  30   2   2       22.80      118.12    357.63 o 
  32   2   2       11.33      644.57    445.33 o 
 -33   3   2     6547.26     7265.55    467.79 o 
 -31   3   2        5.79      389.20    428.80 o 
 -29   3   2     6865.96     7340.73    485.17 o 
 -27   3   2     3116.96     3313.21    440.74 o 
 -25   3   2    22727.17    22284.02    595.94 o 
 -23   3   2    19141.91    18919.73    377.00 o 
 -21   3   2    30065.97    30031.77    332.58 o 
 -19   3   2      187.52      437.04    395.44 o 
 -17   3   2    27073.36    27023.23    597.91 o 
 -15   3   2      175.04      506.52    264.53 o 
 -13   3   2    59896.73    62463.48    942.37 o 
 -11   3   2    34534.88    36042.59    304.16 o 
  -9   3   2   154793.56   162998.91   1258.07 o 
  -7   3   2    23401.23    23355.04    340.91 o 
  -5   3   2   103447.81   113040.86   1076.94 o 
  -3   3   2     4580.27     5074.74    245.77 o 
  -1   3   2    17201.13    18024.13    284.13 o 
   1   3   2      212.39      154.11    291.07 o 
   3   3   2   100720.42   107644.80   1255.04 o 
   5   3   2    23133.37    24743.66    326.14 o 
   7   3   2   107314.48   116788.42    609.10 o 
   9   3   2    10707.38    10637.72    250.14 o 
  11   3   2    48795.89    50635.57    311.32 o 
  13   3   2      480.87      673.45    251.23 o 
  15   3   2    16253.28    17123.53    326.68 o 
  17   3   2       13.89        0.00    262.72 o 
  19   3   2    14397.40    14573.16   1345.12 o 
  21   3   2     1300.04     1397.95    284.35 o 
  23   3   2    21679.00    21760.97    440.37 o 
  25   3   2      679.39      466.26    437.25 o 
  27   3   2     6112.84     6017.39    508.64 o 
  29   3   2     1412.20     1747.24    421.82 o 
  31   3   2     1933.36     1789.25    521.84 o 
 -32   4   2      105.80        0.00    665.46 o 
 -30   4   2      788.72     1245.22    570.68 o 
 -28   4   2       86.73      201.32    443.83 o 
 -26   4   2     3749.01     4516.28    458.61 o 
 -24   4   2      134.91      725.05    323.74 o 
 -22   4   2     9810.47     9810.95    353.83 o 
 -20   4   2      851.70     1361.77    295.10 o 
 -18   4   2      742.76     1130.52    273.85 o 
 -16   4   2       76.28      304.20    251.64 o 
 -14   4   2     3320.42     3750.43    229.11 o 
 -12   4   2     1517.42     1657.37    276.56 o 
 -10   4   2    39841.86    40804.01    315.26 o 
  -8   4   2    14170.29    14479.90    311.11 o 
  -6   4   2    27182.45    29109.90    404.62 o 
  -4   4   2     1337.32     1547.91    320.30 o 
  -2   4   2      733.26     1056.37    321.10 o 
   0   4   2     2345.55     2220.65    273.37 o 
   2   4   2    10527.79    10561.24    306.62 o 
   4   4   2     4271.29     4796.34    238.78 o 
   6   4   2    36177.00    37960.25    732.40 o 
   8   4   2       16.83      409.09    249.03 o 
  10   4   2    13091.00    13929.81    294.76 o 
  12   4   2      252.62       13.34    277.88 o 
  14   4   2     2183.92     2332.52    281.19 o 
  16   4   2      966.46     1232.66    269.40 o 
  18   4   2      875.53     1101.31    273.77 o 
  20   4   2       20.10      283.13    285.43 o 
  22   4   2    12117.89    12471.06    376.90 o 
  24   4   2        5.22        0.00    315.86 o 
  26   4   2      276.80        0.00    423.18 o 
  28   4   2        5.02      145.33    517.39 o 
  30   4   2       33.72       62.43    584.27 o 
 -29   5   2     1168.24     1389.74    506.83 o 
 -27   5   2     1360.36     1117.09    392.28 o 
 -25   5   2     1033.35     1228.23    391.12 o 
 -23   5   2      620.32      848.21    358.88 o 
 -21   5   2     3400.80     3494.08    277.32 o 
 -19   5   2      915.50      868.26    307.26 o 
 -17   5   2     1726.93     2277.22    312.12 o 
 -15   5   2     1723.34     1978.06    275.77 o 
 -13   5   2    13129.17    13275.65    269.05 o 
 -11   5   2     2801.65     2896.63    244.74 o 
  -9   5   2     2616.22     2800.69    279.64 o 
  -7   5   2     3796.15     4284.37    281.17 o 
  -5   5   2     7503.56     7890.94    267.73 o 
  -3   5   2      156.15      326.77    253.58 o 
  -1   5   2    46680.31    47444.86    327.03 o 
   1   5   2     2987.11     3530.30    272.90 o 
   3   5   2    16790.69    17113.64    335.04 o 
   5   5   2    14794.37    14729.42    261.63 o 
   7   5   2     7464.95     8012.58    287.92 o 
   9   5   2     9229.87     9411.39    304.10 o 
  11   5   2    13579.80    14047.12    450.04 o 
  13   5   2     1805.04     1597.72    259.85 o 
  15   5   2    16887.53    17485.49    299.67 o 
  17   5   2     2265.39     2480.04    308.18 o 
  19   5   2     6040.23     6005.37    329.29 o 
  21   5   2      367.02      150.90    329.68 o 
  23   5   2     1541.37     1598.92    357.79 o 
  25   5   2      194.52      182.48    410.57 o 
  27   5   2     2140.02     1909.21    400.30 o 
 -26   6   2     3231.18     3496.08    440.25 o 
 -24   6   2     2896.33     2685.01    356.65 o 
 -22   6   2      650.05      944.53    320.74 o 
 -20   6   2     3396.60     3436.66    297.38 o 
 -18   6   2    22781.22    22772.16    372.64 o 
 -16   6   2     5623.86     5309.14    435.80 o 
 -14   6   2    17203.02    16214.57    310.59 o 
 -12   6   2     6834.90     7485.65    316.10 o 
 -10   6   2      512.97      576.34    270.12 o 
  -8   6   2    22624.17    22339.26    424.20 o 
  -6   6   2    15337.43    14571.00    426.70 o 
  -4   6   2     6551.09     6405.50    374.57 o 
  -2   6   2    38916.59    37843.59    361.53 o 
   0   6   2    20317.10    19371.76    426.82 o 
   2   6   2    23804.73    23681.05    590.25 o 
   4   6   2    25179.38    24899.85    410.12 o 
   6   6   2    10102.84    10214.79    317.70 o 
   8   6   2     3015.53     3185.56    293.93 o 
  10   6   2     8756.78     8828.42    392.26 o 
  12   6   2    15816.64    15105.93    359.19 o 
  14   6   2    33095.41    31914.32    543.13 o 
  16   6   2     9500.34     9557.27    311.37 o 
  18   6   2    20106.94    19752.76    654.69 o 
  20   6   2     9046.67     8398.67    363.46 o 
  22   6   2      864.15     1286.15    356.86 o 
  24   6   2     4810.85     4557.71    373.90 o 
  26   6   2     4997.01     5134.51    533.75 o 
 -23   7   2      219.62      648.77    358.06 o 
 -21   7   2      152.23        0.00    375.99 o 
 -19   7   2     1046.10     1842.10    347.93 o 
 -17   7   2      171.43        0.00    349.63 o 
 -15   7   2        0.76       28.21    331.45 o 
 -13   7   2     7688.52     7066.30    302.31 o 
 -11   7   2     2856.28     2944.92    253.98 o 
  -9   7   2      906.98     1688.84    380.58 o 
  -7   7   2     4030.53     3802.46    488.34 o 
  -5   7   2      474.48      586.31    321.13 o 
  -3   7   2       62.58      144.86    228.39 o 
  -1   7   2     7185.49     7204.40    324.31 o 
   1   7   2      504.38      412.47    333.38 o 
   3   7   2     1727.28     1385.16    450.60 o 
   5   7   2     9207.38     9356.18    304.21 o 
   7   7   2     1615.71     1887.34    303.56 o 
   9   7   2     6993.40     7442.27    317.51 o 
  11   7   2     2612.22     2587.10    283.07 o 
  13   7   2      229.10      402.93    297.93 o 
  15   7   2     2249.40     2255.83    321.85 o 
  17   7   2      901.00      983.79    337.66 o 
  19   7   2      642.99     1076.38    371.79 o 
  21   7   2      824.20      708.39    362.25 o 
 -18   8   2     1026.29     1686.67    455.51 o 
 -16   8   2     2045.41     2378.14    354.21 o 
 -14   8   2     4006.36     4387.78    350.06 o 
 -12   8   2      510.69      187.34    300.20 o 
 -10   8   2    15043.76    14771.39    535.29 o 
  -8   8   2      366.76      695.33    374.06 o 
  -6   8   2     7539.97     7487.18    310.09 o 
  -4   8   2     3422.15     3356.30    323.06 o 
  -2   8   2     1311.01     1460.59    499.09 o 
   0   8   2      328.80      484.77    325.97 o 
   2   8   2     3224.07     3849.12    392.61 o 
   4   8   2        2.45       49.67    326.89 o 
   6   8   2    10398.27     9977.50    321.91 o 
   8   8   2     2366.53     2437.60    303.08 o 
  10   8   2     5775.30     5325.81    337.71 o 
  12   8   2     1162.84     1252.19    318.04 o 
  14   8   2      292.22      782.27    374.73 o 
  16   8   2       20.14      353.00    315.75 o 
 -11   9   2     3608.08     3320.29    369.25 o 
  -9   9   2    12222.69    11270.23    430.91 o 
  -7   9   2     4581.40     4160.40    483.13 o 
  -5   9   2    13842.31    12595.03    375.40 o 
  -3   9   2      443.07      894.16    506.16 o 
  -1   9   2     5950.87     5664.90    364.73 o 
   1   9   2      334.26      558.14    367.36 o 
   3   9   2     7491.13     7063.52    526.54 o 
   5   9   2     2821.14     2805.63    370.69 o 
   7   9   2    14334.33    13502.63    342.75 o 
   9   9   2      913.47     1036.02    369.40 o 
 -35   1   3     1296.69     1740.81    387.34 o 
 -33   1   3     4240.24     4437.62    343.25 o 
 -31   1   3      363.38      584.69    358.70 o 
 -29   1   3     4283.09     4221.59    341.29 o 
 -27   1   3     1601.42     1939.58    312.45 o 
 -25   1   3     4437.45     4270.07    278.45 o 
 -23   1   3    12225.13    11256.08    316.74 o 
 -21   1   3    17198.83    16273.73    363.11 o 
 -19   1   3     8485.48     8107.72    336.23 o 
 -17   1   3     9028.44     8795.21    376.28 o 
 -15   1   3    29091.88    28209.60    437.27 o 
 -13   1   3    37223.50    37220.95    798.57 o 
 -11   1   3     6511.06     6020.39    266.18 o 
  -9   1   3    22079.30    22123.82    539.64 o 
  -7   1   3    38617.33    37981.38    977.09 o 
  -5   1   3     9117.13     9252.09    367.19 o 
  -3   1   3    91436.80    89757.19    825.66 o 
  -1   1   3    39168.44    38477.38    767.31 o 
   1   1   3    24021.04    25157.84    389.13 o 
   3   1   3    16381.92    17399.42   1483.58 o 
   5   1   3    47118.45    46333.35   1091.02 o 
   7   1   3    33071.70    33930.40    618.93 o 
   9   1   3    15373.23    14663.37    317.79 o 
  11   1   3    20429.60    19861.04    380.38 o 
  13   1   3    21098.49    20804.18    501.03 o 
  15   1   3    10644.49    10430.33    562.74 o 
  17   1   3    27886.21    25897.86    515.41 o 
  19   1   3     4672.65     4473.47    341.59 o 
  21   1   3    17440.00    17166.79    374.01 o 
  23   1   3     4430.54     4487.35    323.49 o 
  25   1   3     3968.15     4001.11    375.11 o 
  27   1   3     2292.17     2307.01    455.48 o 
  29   1   3     4677.89     4790.39    483.30 o 
  31   1   3      620.98        0.00    602.11 o 
 -34   2   3       50.17      372.09    405.14 o 
 -32   2   3     3860.00     4229.78    375.61 o 
 -30   2   3      694.42      579.88    350.42 o 
 -28   2   3    13934.09    14074.01    401.61 o 
 -26   2   3       31.24      270.50    396.24 o 
 -24   2   3     5963.80     5744.55    396.53 o 
 -22   2   3      325.49      299.34    383.62 o 
 -20   2   3    17644.55    17165.97    423.16 o 
 -18   2   3       51.88      264.10    275.23 o 
 -16   2   3    34575.79    34446.46    346.18 o 
 -14   2   3      158.12      192.63    241.98 o 
 -12   2   3    22775.75    23693.39    348.18 o 
 -10   2   3    13730.96    14357.57    297.37 o 
  -8   2   3    94168.19    94439.40   1590.54 o 
  -6   2   3     2862.56     2610.34    259.08 o 
  -4   2   3    83040.98    87035.51   1117.29 o 
  -2   2   3     2715.89     3327.88    270.92 o 
   0   2   3    40940.73    42588.34    524.31 o 
   2   2   3     6146.92     5911.13    276.18 o 
   4   2   3    78387.33    81465.78    542.95 o 
   6   2   3     7734.44     8847.89    279.22 o 
   8   2   3    49908.27    52255.22   4589.04 o 
  10   2   3    14899.95    15478.06    301.81 o 
  12   2   3    29801.67    29605.76    326.73 o 
  14   2   3     1950.98     2050.91    240.20 o 
  16   2   3    20409.65    19377.47    346.46 o 
  18   2   3      295.70      355.79    351.19 o 
  20   2   3     2842.27     2554.49    456.77 o 
  22   2   3     3903.71     3383.65    466.26 o 
  24   2   3    10615.10    10370.31    394.47 o 
  26   2   3      935.89     1138.36    347.04 o 
  28   2   3     4645.90     5406.27    422.98 o 
  30   2   3        4.03      263.68    408.37 o 
  32   2   3     1660.50     2192.50    563.55 o 
 -33   3   3      669.62     1702.56    436.12 o 
 -31   3   3     1155.29     1181.29    434.18 o 
 -29   3   3       36.43        0.00    466.02 o 
 -27   3   3      392.51      732.51    429.64 o 
 -25   3   3       19.96      256.81    353.94 o 
 -23   3   3     1174.51     1403.67    324.07 o 
 -21   3   3     1325.50     1441.40    293.41 o 
 -19   3   3     1318.74     1221.96    284.34 o 
 -17   3   3      544.92      688.17    287.30 o 
 -15   3   3      217.22      492.51    253.31 o 
 -13   3   3     2040.70     2002.30    216.05 o 
 -11   3   3       49.43      339.62    250.02 o 
  -9   3   3      365.33      465.23    240.81 o 
  -7   3   3      424.17      480.49    287.51 o 
  -5   3   3    11533.80    12194.79    313.89 o 
  -3   3   3     1308.30     1225.77    223.30 o 
  -1   3   3     6181.20     6028.09    331.54 o 
   1   3   3     2340.50     2676.86    252.44 o 
   3   3   3     1411.89     1829.61    268.57 o 
   5   3   3     2743.05     3151.69    287.22 o 
   7   3   3     1440.67     1825.40    266.86 o 
   9   3   3      105.00      233.43    247.82 o 
  11   3   3     9234.83     9420.78    252.64 o 
  13   3   3     2957.44     3102.24    263.41 o 
  15   3   3      423.63      301.84    263.31 o 
  17   3   3       14.84       69.32    279.72 o 
  19   3   3       76.75      327.81    290.45 o 
  21   3   3      232.31      543.76    280.95 o 
  23   3   3     1168.97     1126.79    405.64 o 
  25   3   3      564.84      648.25    469.20 o 
  27   3   3      143.05        0.00    440.83 o 
  29   3   3      169.11      115.53    505.47 o 
  31   3   3       40.67       16.57    406.66 o 
 -32   4   3     6308.12     6991.20   1047.52 o 
 -30   4   3      101.65      686.13    602.42 o 
 -28   4   3     5319.04     4990.27    483.85 o 
 -26   4   3      355.17      542.00    366.94 o 
 -24   4   3    21099.08    21052.15    412.58 o 
 -22   4   3     1964.19     2024.62    348.16 o 
 -20   4   3    17418.24    16774.64    363.00 o 
 -18   4   3       35.71      171.82    468.20 o 
 -16   4   3    24141.74    23755.81    402.27 o 
 -14   4   3     5761.31     6333.83    287.82 o 
 -12   4   3    88285.91    84859.02   1473.49 o 
 -10   4   3      258.15      374.44    244.80 o 
  -8   4   3    35080.22    35013.41   1173.09 o 
  -6   4   3     4853.41     5085.16    325.53 o 
  -4   4   3    44658.22    44551.61    401.55 o 
  -2   4   3     1289.33     1404.72    245.30 o 
   0   4   3    69344.45    70198.62    609.63 o 
   2   4   3       40.16       77.93    242.27 o 
   4   4   3    33300.64    34858.50    317.51 o 
   6   4   3     2679.95     3077.11    239.46 o 
   8   4   3    56106.20    56231.40    404.21 o 
  10   4   3     1060.15     1149.57    220.49 o 
  12   4   3    26862.61    26181.41    315.09 o 
  14   4   3      377.73      377.71    287.56 o 
  16   4   3    12544.54    12305.86    269.33 o 
  18   4   3      540.69      604.80    248.71 o 
  20   4   3    20504.87    18839.68   1766.74 o 
  22   4   3      302.14      630.13    335.22 o 
  24   4   3     7024.23     7012.54    381.94 o 
  26   4   3      883.56      419.86    421.70 o 
  28   4   3     2879.34     4153.35    718.29 o 
 -29   5   3     1456.14     1862.13    430.86 o 
 -27   5   3      609.69      530.36    378.00 o 
 -25   5   3     5908.15     6239.51    360.72 o 
 -23   5   3     2788.29     3196.66    335.87 o 
 -21   5   3     1924.43     2133.04    286.14 o 
 -19   5   3    11134.57    10994.53    317.30 o 
 -17   5   3     4547.24     4465.97    307.81 o 
 -15   5   3     4814.08     4747.63    288.34 o 
 -13   5   3    11358.04     9991.53    471.86 o 
 -11   5   3     2572.86     2260.32    337.31 o 
  -9   5   3    14250.46    14386.15    285.30 o 
  -7   5   3    12927.62    12130.19    467.41 o 
  -5   5   3    21875.26    22168.73    775.73 o 
  -3   5   3    15679.46    15192.45    330.17 o 
  -1   5   3     5401.32     5188.83    305.19 o 
   1   5   3    35681.74    35599.71    982.27 o 
   3   5   3    18911.95    19185.18    300.13 o 
   5   5   3    15538.10    15103.52    283.85 o 
   7   5   3    23776.48    22934.89    311.06 o 
   9   5   3      585.98      397.50    282.71 o 
  11   5   3     5844.63     5996.96    305.19 o 
  13   5   3    26924.31    25074.84    466.67 o 
  15   5   3     7427.49     7462.64    305.89 o 
  17   5   3    16064.87    15430.52    363.73 o 
  19   5   3     5090.62     5452.32    345.43 o 
  21   5   3     5582.17     5671.13    362.33 o 
  23   5   3     1394.27     1445.50    349.93 o 
  25   5   3     4198.04     3280.88    862.90 o 
  27   5   3     1807.30     2193.45    427.03 o 
 -28   6   3      144.05      373.00    441.39 o 
 -26   6   3      291.90      142.26    412.63 o 
 -24   6   3      546.58     1213.63    502.80 o 
 -22   6   3      834.42      992.80    315.23 o 
 -20   6   3      564.35      951.29    307.20 o 
 -18   6   3       21.30      622.46    315.35 o 
 -16   6   3       19.16      406.81    244.50 o 
 -14   6   3     1954.28     1725.35    272.78 o 
 -12   6   3        0.45        0.00    250.53 o 
 -10   6   3        7.72      552.08    289.36 o 
  -8   6   3      159.11      878.48    317.42 o 
  -6   6   3      105.02        0.00    325.92 o 
  -4   6   3     2542.27     3184.83    476.16 o 
  -2   6   3     1655.80     1733.90    277.97 o 
   0   6   3      791.10      734.45    268.46 o 
   2   6   3      510.81      734.91    284.07 o 
   4   6   3      655.54      594.59    273.17 o 
   6   6   3      131.17      176.98    277.47 o 
   8   6   3       22.25        8.01    250.66 o 
  10   6   3     3992.95     4128.96    288.84 o 
  12   6   3     5370.62     5124.67    302.64 o 
  14   6   3        0.40        0.00    269.01 o 
  16   6   3     2750.57     2832.74    306.21 o 
  18   6   3       70.75      697.42    317.94 o 
  20   6   3      188.23      384.34    329.69 o 
  22   6   3      447.23      837.19    379.85 o 
  24   6   3     1068.52     1456.73    401.02 o 
 -23   7   3     2708.77     2638.54    333.01 o 
 -21   7   3     2454.72     2847.59    375.84 o 
 -19   7   3     3959.35     3632.20    353.63 o 
 -17   7   3     9376.52     9437.11    329.35 o 
 -15   7   3     4278.94     3941.56    287.78 o 
 -13   7   3     7003.84     6463.20    402.80 o 
 -11   7   3     8929.05     8648.61    326.37 o 
  -9   7   3     4400.87     4476.39    332.47 o 
  -7   7   3    13362.37    12453.57    344.71 o 
  -5   7   3     8373.61     7995.81    330.13 o 
  -3   7   3     9234.90     9263.89    377.39 o 
  -1   7   3     9995.37     8622.93    649.72 o 
   1   7   3    10097.85    10269.68    435.27 o 
   3   7   3     5566.31     5664.33    259.93 o 
   5   7   3    15159.42    14446.00    300.59 o 
   7   7   3     2278.15     2344.38    311.34 o 
   9   7   3    15220.49    14282.21    480.43 o 
  11   7   3     1349.82     1453.08    300.19 o 
  13   7   3     5356.69     5969.36    329.14 o 
  15   7   3     2288.34     2115.83    308.27 o 
  17   7   3     3188.42     3787.44    344.34 o 
  19   7   3      133.68        0.00    394.54 o 
  21   7   3     3034.74     2404.45    413.72 o 
 -18   8   3      154.76      466.17    362.18 o 
 -16   8   3     3551.92     3376.88    423.14 o 
 -14   8   3      546.86      351.46    335.83 o 
 -12   8   3     4343.30     4158.60    318.92 o 
 -10   8   3      223.16        1.38    321.84 o 
  -8   8   3     4344.20     4348.08    330.88 o 
  -6   8   3      387.13      479.13    356.87 o 
  -4   8   3     8713.78     7375.40    523.66 o 
  -2   8   3        2.02        0.00    373.25 o 
   0   8   3     4372.79     4464.77    363.18 o 
   2   8   3       20.92      533.98    278.78 o 
   4   8   3     2037.41     2193.30    312.23 o 
   6   8   3     1449.77     1247.58    335.67 o 
   8   8   3     8253.57     7876.41    479.74 o 
  10   8   3       54.72       49.96    307.06 o 
  12   8   3     6846.43     6297.73    380.55 o 
  14   8   3      263.50      689.77    340.96 o 
  16   8   3     3289.34     3636.39    379.57 o 
 -11   9   3      236.96      552.54    411.07 o 
  -9   9   3      801.93      915.47    309.64 o 
  -7   9   3       11.23      712.04    341.73 o 
  -5   9   3        0.64      414.47    398.79 o 
  -3   9   3     1410.69     1878.92    361.28 o 
  -1   9   3        1.57      712.61    409.87 o 
   1   9   3        3.00       39.85    350.65 o 
   3   9   3      153.89      216.48    346.78 o 
   5   9   3       10.60      602.41    377.56 o 
   7   9   3      435.49      812.22    384.57 o 
   9   9   3      837.55      879.99    442.24 o 
 -36   0   4      345.08      166.93    568.17 o 
 -34   0   4     2466.36     2621.34    528.65 o 
 -32   0   4     5663.70     6175.85    457.84 o 
 -30   0   4     2093.71     2386.50    438.29 o 
 -28   0   4       24.28      102.88    425.20 o 
 -26   0   4    20757.87    19938.57    719.24 o 
 -24   0   4      775.92      602.66    459.87 o 
 -22   0   4    22302.09    21176.34    524.44 o 
 -20   0   4     6752.02     6161.21    525.90 o 
 -18   0   4     2702.34     2742.73    369.30 o 
 -16   0   4     1091.00      568.88    359.08 o 
 -14   0   4    28040.61    25222.66    475.93 o 
 -12   0   4     2515.59     1788.21    449.09 o 
 -10   0   4    12786.90    10738.22    531.21 o 
  -8   0   4    30859.18    28418.11    810.34 o 
  -6   0   4    73569.39    64921.14    904.18 o 
  -4   0   4    10231.53    10089.41    757.08 o 
  -2   0   4    68977.43    56216.14  30421.02 o 
   0   0   4   130369.39   121114.03   4102.73 o 
   2   0   4    22070.80    21102.75    561.07 o 
   4   0   4    19516.20    19029.88    601.12 o 
   6   0   4    80199.88    74601.29   5455.13 o 
   8   0   4     2469.89     2767.01    593.88 o 
  10   0   4    38885.66    36238.62    802.81 o 
  12   0   4    31638.79    30142.23    745.95 o 
  14   0   4     3339.75     2889.28    624.37 o 
  16   0   4      184.16      390.10    581.90 o 
  18   0   4    55111.72    52923.91    783.97 o 
  20   0   4     1116.80     1073.03    601.42 o 
  22   0   4     7410.37     6799.19    680.88 o 
  24   0   4      297.99       30.14    472.64 o 
  26   0   4     2474.77     1923.10    744.58 o 
  28   0   4     4934.69     4290.08    764.10 o 
  30   0   4     8579.82     9161.03    650.40 o 
  32   0   4      599.83     1481.63    919.60 o 
 -35   1   4       90.48      257.82    356.93 o 
 -33   1   4     1547.19     1430.18    359.10 o 
 -31   1   4     2629.29     2674.20    348.14 o 
 -29   1   4       49.19       63.97    326.57 o 
 -27   1   4     4542.77     4734.31    318.56 o 
 -25   1   4      185.98      300.46    301.31 o 
 -23   1   4      785.35      955.31    333.71 o 
 -21   1   4     2904.45     2937.61    312.13 o 
 -19   1   4    14356.88    14792.42    398.13 o 
 -17   1   4    28475.04    27634.70    443.47 o 
 -15   1   4    13585.11    13928.11    470.21 o 
 -13   1   4      479.48      636.26    325.19 o 
 -11   1   4     2744.62     2924.97    284.77 o 
  -9   1   4   101773.73    96653.63   2597.93 o 
  -7   1   4       19.36       74.15    317.86 o 
  -5   1   4    53796.91    55118.42   1519.08 o 
  -3   1   4    12422.19    14142.37    366.28 o 
  -1   1   4    32199.70    34938.45    442.95 o 
   1   1   4     1158.13     1453.84    270.58 o 
   3   1   4    26106.65    26059.99   2274.91 o 
   5   1   4     4119.42     4283.96    281.40 o 
   7   1   4    32256.00    35774.59    446.20 o 
   9   1   4     7151.32     7251.97    299.66 o 
  11   1   4     1225.19     1352.66    325.04 o 
  13   1   4    11408.04     9905.22    975.59 o 
  15   1   4      435.56      998.67    451.21 o 
  17   1   4     1238.87     1318.79    389.49 o 
  19   1   4     1082.42      925.18    344.43 o 
  21   1   4      804.34      938.16    369.49 o 
  23   1   4    14812.08    14656.77    703.48 o 
  25   1   4     1999.88     2224.83    421.25 o 
  27   1   4      412.35      302.98    440.57 o 
  29   1   4       71.07      479.73    557.28 o 
  31   1   4       35.73      808.27   1058.82 o 
 -34   2   4     1721.18     2085.37    406.90 o 
 -32   2   4       43.01      583.04    369.39 o 
 -30   2   4     6611.66     6779.84    439.47 o 
 -28   2   4     1738.90     2344.26    370.79 o 
 -26   2   4       56.13      308.43    402.13 o 
 -24   2   4     2774.49     2539.96    390.82 o 
 -22   2   4     7931.25     7902.64    394.10 o 
 -20   2   4      149.44      408.05    275.30 o 
 -18   2   4    53720.43    53101.65    601.66 o 
 -16   2   4       86.03      109.75    285.79 o 
 -14   2   4    19731.14    18895.07    522.33 o 
 -12   2   4     8800.45     9400.86    342.27 o 
 -10   2   4    24579.78    25298.13    528.95 o 
  -8   2   4    19295.40    19999.59    526.93 o 
  -6   2   4    54487.33    54825.51   1085.72 o 
  -4   2   4     8464.66     8824.41    314.95 o 
  -2   2   4    87348.67    93541.11   1188.41 o 
   0   2   4     9255.80     9695.32    261.75 o 
   2   2   4    43687.37    46437.99    345.74 o 
   4   2   4    50917.04    55206.88    542.50 o 
   6   2   4    35984.88    37352.27   3344.50 o 
   8   2   4     7009.08     6943.99    250.41 o 
  10   2   4    13208.33    12233.15    297.13 o 
  12   2   4     6641.54     7142.22    286.68 o 
  14   2   4    30746.62    29390.04    353.12 o 
  16   2   4      283.66      552.97    277.48 o 
  18   2   4     6455.59     6478.06    409.80 o 
  20   2   4     5152.95     4996.61    464.09 o 
  22   2   4     3629.58     3879.29    468.37 o 
  24   2   4      920.85      928.46    460.34 o 
  26   2   4     5013.25     5057.63    485.18 o 
  28   2   4       28.12      303.41    477.61 o 
  30   2   4      669.23      555.01    498.85 o 
 -33   3   4     3160.74     3591.75    453.57 o 
 -31   3   4     4233.60     4952.32    674.99 o 
 -29   3   4      514.55      227.88    458.73 o 
 -27   3   4    12503.85    12267.19    446.19 o 
 -25   3   4       33.10       99.19    394.72 o 
 -23   3   4    31001.32    31416.27    600.45 o 
 -21   3   4     3967.68     3535.34    313.22 o 
 -19   3   4    26386.68    26420.85    573.69 o 
 -17   3   4    20657.84    19788.70    289.02 o 
 -15   3   4    41850.94    42502.41   1039.07 o 
 -13   3   4     8802.54     8730.61    261.83 o 
 -11   3   4    94446.63    97825.89   1258.80 o 
  -9   3   4      640.95      793.68    268.74 o 
  -7   3   4    82279.49    85518.37    800.35 o 
  -5   3   4    21640.52    22408.25    344.71 o 
  -3   3   4   128508.82   135691.41   1709.65 o 
  -1   3   4    41752.66    43486.05    412.51 o 
   1   3   4    81418.55    85802.31    814.11 o 
   3   3   4     5455.39     6563.07    293.34 o 
   5   3   4    88976.51    92961.20   1344.98 o 
   7   3   4      574.59      938.90    220.29 o 
   9   3   4    93222.68    99736.23   1015.51 o 
  11   3   4    20900.60    19933.08    779.39 o 
  13   3   4    43094.19    42730.37   1052.87 o 
  15   3   4    17978.98    17647.14    310.16 o 
  17   3   4    29139.71    29418.93    317.70 o 
  19   3   4      143.08      390.06    302.78 o 
  21   3   4    27277.91    27969.47    460.52 o 
  23   3   4     1263.07      822.85    415.19 o 
  25   3   4    10933.22    10447.57    546.35 o 
  27   3   4     5883.48     5629.90    532.60 o 
  29   3   4     2441.79     2934.35    475.68 o 
 -32   4   4        3.92      624.79    664.26 o 
 -30   4   4     1263.27     1626.12    562.72 o 
 -28   4   4      151.16      583.50    434.64 o 
 -26   4   4     1005.69     1294.68    330.30 o 
 -24   4   4      404.45      748.57    458.97 o 
 -22   4   4     6781.71     6667.48    319.64 o 
 -20   4   4      249.97      697.74    370.27 o 
 -18   4   4    19178.47    19341.48    277.76 o 
 -16   4   4      930.69     1056.51    263.06 o 
 -14   4   4    14013.17    14284.34    286.29 o 
 -12   4   4     9137.04     8980.30    264.65 o 
 -10   4   4     1830.55     2010.53    270.47 o 
  -8   4   4    23175.36    23228.64    426.37 o 
  -6   4   4    28804.49    29490.73    330.08 o 
  -4   4   4     5641.77     6273.82    323.55 o 
  -2   4   4    58275.04    59317.04    856.90 o 
   0   4   4      280.80      707.43    272.14 o 
   2   4   4    21129.13    21769.03    276.15 o 
   4   4   4    17476.27    17317.66    322.30 o 
   6   4   4     8544.25     9088.87    240.74 o 
   8   4   4    17466.55    17547.56    323.53 o 
  10   4   4    15079.82    14827.19    378.44 o 
  12   4   4      886.55     1022.03    284.90 o 
  14   4   4     5034.46     5580.62    251.36 o 
  16   4   4      672.54      802.99    233.28 o 
  18   4   4     5577.48     5124.97    574.63 o 
  20   4   4     6729.92     6611.88    286.50 o 
  22   4   4      603.84      526.07    346.93 o 
  24   4   4     1996.68     1787.48    390.85 o 
  26   4   4      540.98     1005.57    422.50 o 
  28   4   4       12.28      711.98    501.09 o 
 -29   5   4        2.58      468.64    414.21 o 
 -27   5   4     2214.19     2701.67    401.56 o 
 -25   5   4     4205.56     4828.54    677.32 o 
 -23   5   4     2706.20     2714.50    368.62 o 
 -21   5   4      354.75      166.20    353.35 o 
 -19   5   4     1932.70     2224.36    261.58 o 
 -17   5   4     4639.24     5192.88    280.81 o 
 -15   5   4     8724.24     9491.09    407.24 o 
 -13   5   4     3076.15     3020.66    258.30 o 
 -11   5   4     8752.23     9343.02    346.68 o 
  -9   5   4     1466.66     2240.53    257.96 o 
  -7   5   4     2419.80     3079.40    298.70 o 
  -5   5   4      114.74        0.00    294.68 o 
  -3   5   4    17506.18    17551.16    335.59 o 
  -1   5   4     5109.94     4929.23    403.01 o 
   1   5   4    22512.48    22690.32    381.24 o 
   3   5   4     5929.66     6139.69    267.06 o 
   5   5   4      146.97      775.49    250.69 o 
   7   5   4    15424.50    14805.58    266.35 o 
   9   5   4    11969.37    12084.71    294.98 o 
  11   5   4      103.19      585.00    264.28 o 
  13   5   4     1999.66     2563.04    325.25 o 
  15   5   4        4.45      183.02    304.45 o 
  17   5   4     2657.80     2607.60    331.78 o 
  19   5   4     2629.88     2884.33    343.79 o 
  21   5   4      762.90     1564.77    333.06 o 
  23   5   4      872.55      929.40    388.28 o 
  25   5   4      145.34      357.03    443.48 o 
  27   5   4       78.21      561.53    596.25 o 
 -28   6   4     2525.30     2963.92    420.07 o 
 -26   6   4     3401.63     4322.41    447.96 o 
 -24   6   4      268.36      326.17    375.29 o 
 -22   6   4     3828.08     3999.27    285.33 o 
 -20   6   4     2907.12     3407.14    330.87 o 
 -18   6   4     5067.94     5189.99    320.50 o 
 -16   6   4     9912.74    10495.19    384.74 o 
 -14   6   4     3533.02     3406.09    338.62 o 
 -12   6   4      295.50      498.64    274.41 o 
 -10   6   4    18136.29    18783.74    533.50 o 
  -8   6   4       10.89      354.38    430.08 o 
  -6   6   4     7213.29     7072.78    349.79 o 
  -4   6   4     7158.44     6885.56    248.58 o 
  -2   6   4     2998.46     3809.35    322.70 o 
   0   6   4      513.99      489.09    317.60 o 
   2   6   4    13309.05    13751.52    342.62 o 
   4   6   4      652.59     1011.24    273.69 o 
   6   6   4    11285.53    11374.05    429.74 o 
   8   6   4      179.69      423.98    276.97 o 
  10   6   4     2412.18     2895.48    292.58 o 
  12   6   4     2744.79     2530.74    318.13 o 
  14   6   4    11756.61    11623.65    425.71 o 
  16   6   4     3311.15     3740.62    338.54 o 
  18   6   4     6321.01     6354.42    322.73 o 
  20   6   4     1467.44     1468.02    368.47 o 
  22   6   4     6100.91     6578.55    400.94 o 
  24   6   4       54.95      375.84    411.78 o 
 -23   7   4     1246.71     1164.82    361.91 o 
 -21   7   4     2267.20     2000.49    354.01 o 
 -19   7   4       81.55      872.02    327.67 o 
 -17   7   4     1493.89     2000.25    362.42 o 
 -15   7   4     3067.17     3003.09    504.98 o 
 -13   7   4     1462.85     1510.31    379.68 o 
 -11   7   4     2477.27     2572.23    251.93 o 
  -9   7   4     1796.52     1467.54    337.23 o 
  -7   7   4        2.69      222.73    366.16 o 
  -5   7   4        0.48      197.37    272.64 o 
  -3   7   4     3914.67     4478.24    310.75 o 
  -1   7   4     4518.83     5277.69    493.36 o 
   1   7   4     6128.75     5808.81    261.16 o 
   3   7   4     3198.65     3208.99    281.30 o 
   5   7   4       55.05      169.32    284.18 o 
   7   7   4    11076.51    11410.75    285.13 o 
   9   7   4      860.33      486.41    266.75 o 
  11   7   4       21.92      524.14    300.40 o 
  13   7   4     1440.69     1512.07    358.58 o 
  15   7   4       39.30      398.68    327.52 o 
  17   7   4      749.97      896.53    336.87 o 
  19   7   4     1967.14     2158.67    409.32 o 
 -18   8   4     7013.83     7631.64    511.39 o 
 -16   8   4       56.32      742.35    346.45 o 
 -14   8   4     9503.91     8469.40    439.61 o 
 -12   8   4     3053.25     2932.06    438.59 o 
 -10   8   4     5359.97     4548.01    378.35 o 
  -8   8   4     3316.21     2793.46    313.64 o 
  -6   8   4    13338.88    12043.37    389.87 o 
  -4   8   4       49.71      492.39    431.47 o 
  -2   8   4    16689.61    16385.68    465.56 o 
   0   8   4     1003.77     1112.13    277.57 o 
   2   8   4     6665.16     6317.12    325.12 o 
   4   8   4     2339.73     2496.13    328.80 o 
   6   8   4     9039.44     8704.67    320.17 o 
   8   8   4     3256.93     3304.50    362.66 o 
  10   8   4    11010.69    11167.59    355.02 o 
  12   8   4      269.36       50.32    325.77 o 
  14   8   4     5019.63     5384.17    398.10 o 
 -11   9   4     8687.49     9055.32    379.15 o 
  -9   9   4      391.34     1680.24    893.27 o 
  -7   9   4    18538.86    18933.63    643.10 o 
  -5   9   4     3277.82     3406.20    527.69 o 
  -3   9   4    11959.32    12239.75    589.65 o 
  -1   9   4     5138.04     5144.19    358.28 o 
   1   9   4     9916.80     9757.70    588.27 o 
   3   9   4     1715.08     2470.55    358.43 o 
   5   9   4    15300.08    15222.72    707.89 o 
   7   9   4      982.92      861.99    372.85 o 
 -35   1   5      238.16      526.11    362.43 o 
 -33   1   5     3621.71     3644.76    376.94 o 
 -31   1   5      698.40      996.03    357.97 o 
 -29   1   5     4270.78     4434.14    342.92 o 
 -27   1   5       78.43      554.10    284.51 o 
 -25   1   5    14625.07    14417.29    327.24 o 
 -23   1   5      198.60      829.87    341.54 o 
 -21   1   5    19508.51    19109.51    351.88 o 
 -19   1   5        2.82      117.00    365.79 o 
 -17   1   5    26454.73    25526.13    466.67 o 
 -15   1   5      808.86     1107.70    358.98 o 
 -13   1   5    57059.20    50424.23    879.80 o 
 -11   1   5     5960.25     5648.11    651.42 o 
  -9   1   5    51814.45    51944.70   1048.81 o 
  -7   1   5     1454.20     1342.30    325.32 o 
  -5   1   5    40188.73    38569.65    607.01 o 
  -3   1   5      559.84      695.64    251.86 o 
  -1   1   5    69535.46    69750.67    486.48 o 
   1   1   5      874.58     1003.79    244.14 o 
   3   1   5    41742.37    40736.27   4823.48 o 
   5   1   5      320.99      319.18    262.24 o 
   7   1   5    51526.50    48180.32   1545.23 o 
   9   1   5     9316.31    10792.44    430.35 o 
  11   1   5    29695.15    29389.62    843.14 o 
  13   1   5      557.99      219.54    438.74 o 
  15   1   5    21132.18    19486.55    520.59 o 
  17   1   5     2278.79     2229.94    437.24 o 
  19   1   5    21818.18    20659.59    425.81 o 
  21   1   5      837.92     1219.11    462.15 o 
  23   1   5     9153.28     8886.13    502.63 o 
  25   1   5       29.90      777.08    522.75 o 
  27   1   5     6867.71     5960.90    734.82 o 
  29   1   5       24.26      763.34    615.55 o 
  31   1   5     2821.69     3322.01    528.96 o 
 -34   2   5     1273.56     1341.06    388.62 o 
 -32   2   5     2639.68     2970.19    386.57 o 
 -30   2   5     5371.28     5515.54    383.00 o 
 -28   2   5     2660.28     2856.17    375.46 o 
 -26   2   5     9112.53     8459.12    494.01 o 
 -24   2   5     1216.78     1283.69    396.46 o 
 -22   2   5     9464.40     9611.71    415.15 o 
 -20   2   5     9779.34     9140.49    330.29 o 
 -18   2   5    34195.59    31765.57    473.44 o 
 -16   2   5     1183.05     1074.04    235.39 o 
 -14   2   5     5512.08     5439.72    281.62 o 
 -12   2   5    26667.97    26000.42    721.90 o 
 -10   2   5    35034.68    33720.85   1083.22 o 
  -8   2   5    29883.38    29040.76    570.34 o 
  -6   2   5   106065.45   104452.73   1680.76 o 
  -4   2   5     5266.37     5519.56    267.45 o 
  -2   2   5    34533.07    35593.82    497.09 o 
   0   2   5    36509.20    36173.72    323.95 o 
   2   2   5    67373.80    69495.72    886.07 o 
   4   2   5    43793.85    46453.78    475.88 o 
   6   2   5    18984.58    18443.08   1628.33 o 
   8   2   5    38509.87    41568.96    467.95 o 
  10   2   5    10248.94     9916.83    272.12 o 
  12   2   5    24135.71    23161.67    312.23 o 
  14   2   5    19068.02    17566.98    341.37 o 
  16   2   5     5539.76     5755.24    418.25 o 
  18   2   5     7665.71     7123.68    497.27 o 
  20   2   5     7686.39     7155.35    561.34 o 
  22   2   5     1404.91     1395.06    560.30 o 
  24   2   5     5734.51     5519.73    449.37 o 
  26   2   5     3173.31     2358.37    467.67 o 
  28   2   5     1127.15      865.78    554.28 o 
  30   2   5      785.97     1880.06    621.29 o 
 -33   3   5      142.24      312.74    504.40 o 
 -31   3   5      776.31     1480.03    545.26 o 
 -29   3   5     1732.48     2268.03    539.12 o 
 -27   3   5      658.82     1726.19    515.65 o 
 -25   3   5      713.74      857.46    397.60 o 
 -23   3   5      368.33      219.02    399.89 o 
 -21   3   5      880.39     1180.98    339.88 o 
 -19   3   5      580.77      613.74    286.87 o 
 -17   3   5     1534.09     1646.33    289.80 o 
 -15   3   5      417.27      222.61    276.16 o 
 -13   3   5     3516.06     3365.10    305.84 o 
 -11   3   5     1799.52     1965.73    258.40 o 
  -9   3   5     9203.80     9518.95    286.75 o 
  -7   3   5     3164.03     3181.35    299.90 o 
  -5   3   5      593.75      703.08    288.61 o 
  -3   3   5       27.87      410.82    254.97 o 
  -1   3   5     2216.74     2484.54    261.52 o 
   1   3   5       36.66      286.41    273.60 o 
   3   3   5    14368.76    15044.32    312.98 o 
   5   3   5      536.39      514.47    233.61 o 
   7   3   5      304.95      664.62    252.65 o 
   9   3   5     3509.18     3370.15    249.50 o 
  11   3   5     3332.03     3313.09    248.49 o 
  13   3   5      255.39      402.81    244.55 o 
  15   3   5     3675.32     4013.71    305.54 o 
  17   3   5     1386.55     1410.11    308.10 o 
  19   3   5      311.30      302.88    307.88 o 
  21   3   5      450.96      820.56    417.93 o 
  23   3   5      104.09      709.69    505.94 o 
  25   3   5       29.85      277.06    480.30 o 
  27   3   5      447.97      598.80    616.23 o 
  29   3   5       58.87        0.00    505.14 o 
 -32   4   5      338.75      579.73    658.38 o 
 -30   4   5     2213.16     3397.14    556.25 o 
 -28   4   5     1794.30     2288.40    414.57 o 
 -26   4   5     5147.25     5226.59    371.08 o 
 -24   4   5     1427.67     1974.01    354.07 o 
 -22   4   5    14798.58    14428.37    461.83 o 
 -20   4   5      837.83     1047.95    335.15 o 
 -18   4   5    10969.02    10686.17    397.46 o 
 -16   4   5    16379.17    15797.78    321.15 o 
 -14   4   5    24964.52    23608.99    301.07 o 
 -12   4   5    16512.12    16166.62    298.63 o 
 -10   4   5    19021.58    17676.09    339.81 o 
  -8   4   5     4793.59     4493.15    268.92 o 
  -6   4   5    10256.72     9778.52    278.51 o 
  -4   4   5    40364.67    38708.82    647.10 o 
  -2   4   5    43899.20    43415.00   1206.41 o 
   0   4   5    11476.81    12440.58    293.88 o 
   2   4   5    19027.06    19117.83    275.26 o 
   4   4   5    10621.18    10740.06    392.65 o 
   6   4   5     7172.05     7185.16    264.00 o 
   8   4   5    36034.05    36699.27    429.21 o 
  10   4   5    15075.92    14223.96    294.60 o 
  12   4   5     7833.79     7667.73    283.04 o 
  14   4   5     4467.90     4733.06    286.98 o 
  16   4   5     9883.30     8852.71    683.04 o 
  18   4   5     8822.40     8436.72    279.76 o 
  20   4   5     5431.40     4959.12    315.34 o 
  22   4   5     3852.99     3733.34    367.84 o 
  24   4   5     3950.70     3385.24    461.52 o 
  26   4   5        5.39      222.65    585.52 o 
  28   4   5     5692.42     5324.26    668.11 o 
 -29   5   5     4728.85     5092.37    496.63 o 
 -27   5   5     1128.55     1626.28    391.07 o 
 -25   5   5     3358.05     4357.81    402.10 o 
 -23   5   5      794.15      967.58    322.59 o 
 -21   5   5     6236.93     6433.29    331.22 o 
 -19   5   5      301.47      370.10    294.18 o 
 -17   5   5    14152.48    13508.65    294.02 o 
 -15   5   5     1177.75     1541.00    268.71 o 
 -13   5   5     7050.34     7238.18    334.16 o 
 -11   5   5     1050.60     1498.27    287.15 o 
  -9   5   5    14562.35    14645.70    335.82 o 
  -7   5   5      289.36      225.33    245.25 o 
  -5   5   5    14877.58    14751.20    266.34 o 
  -3   5   5      525.80      924.83    309.90 o 
  -1   5   5    19526.95    19051.21    259.61 o 
   1   5   5     1385.81     1370.79    262.16 o 
   3   5   5    15258.65    14573.14    285.25 o 
   5   5   5     8811.26     8837.02    257.80 o 
   7   5   5     5877.92     5932.56    362.00 o 
   9   5   5     1161.42     1286.71    303.41 o 
  11   5   5    15838.86    15151.79    396.79 o 
  13   5   5      838.52     1184.24    285.07 o 
  15   5   5    14808.47    13900.71    350.97 o 
  17   5   5      645.90      811.87    336.39 o 
  19   5   5     2675.35     3332.64    325.91 o 
  21   5   5        2.17      605.57    440.55 o 
  23   5   5     4464.95     4931.71    372.39 o 
  25   5   5       90.64      337.38    449.34 o 
 -28   6   5        3.33      311.30    450.90 o 
 -26   6   5      428.28      679.22    441.75 o 
 -24   6   5     1637.34     1875.49    401.82 o 
 -22   6   5      101.48      346.96    446.30 o 
 -20   6   5       50.11      102.30    313.11 o 
 -18   6   5       86.75        0.00    272.15 o 
 -16   6   5      421.65      522.14    262.38 o 
 -14   6   5       76.59      427.70    270.60 o 
 -12   6   5        3.22      410.79    234.91 o 
 -10   6   5       83.18      410.74    290.02 o 
  -8   6   5      128.21      570.74    274.40 o 
  -6   6   5      425.12      361.30    328.49 o 
  -4   6   5     1089.46     1581.20    412.63 o 
  -2   6   5      190.19      289.40    259.43 o 
   0   6   5        0.88      324.44    264.98 o 
   2   6   5     1617.53     1785.38    254.73 o 
   4   6   5     1227.95     1321.16    241.36 o 
   6   6   5     2450.89     2518.17    263.38 o 
   8   6   5     3214.49     3216.80    283.82 o 
  10   6   5     1394.28     1093.20    259.36 o 
  12   6   5      467.63      755.79    296.74 o 
  14   6   5       17.10        0.00    319.60 o 
  16   6   5       65.29      264.76    338.71 o 
  18   6   5       13.09      200.34    320.71 o 
  20   6   5        6.12      424.55    381.71 o 
  22   6   5      186.44      263.24    387.08 o 
 -23   7   5      382.57      872.08    374.96 o 
 -21   7   5     7306.45     6844.85    503.90 o 
 -19   7   5      952.32      857.94    305.31 o 
 -17   7   5     8180.65     7733.71    356.00 o 
 -15   7   5     1359.76     1711.97    356.83 o 
 -13   7   5    13230.12    13666.07    605.89 o 
 -11   7   5       18.51        0.00    347.31 o 
  -9   7   5    23699.32    22889.68    310.11 o 
  -7   7   5     1678.59     1583.56    315.61 o 
  -5   7   5    16196.51    15659.94    346.72 o 
  -3   7   5     1246.14     1425.66    256.43 o 
  -1   7   5    20432.22    19876.48    324.86 o 
   1   7   5      669.43      396.89    245.54 o 
   3   7   5    32944.19    31795.87    457.55 o 
   5   7   5      506.40      537.66    284.12 o 
   7   7   5    21098.13    20498.24    302.48 o 
   9   7   5       13.08      110.68    292.16 o 
  11   7   5    12253.00    12550.01    348.20 o 
  13   7   5       69.30      218.45    344.81 o 
  15   7   5     6632.69     6155.16    383.12 o 
  17   7   5      337.27      937.96    364.74 o 
  19   7   5     7392.12     6642.33    469.08 o 
 -18   8   5     2349.64     1445.53    344.17 o 
 -16   8   5     2149.66     2611.86    360.82 o 
 -14   8   5     3030.48     3696.11    368.18 o 
 -12   8   5     3744.66     3395.52    356.33 o 
 -10   8   5     6940.62     6800.34    411.97 o 
  -8   8   5     6006.16     5820.80    368.05 o 
  -6   8   5     4409.56     4651.92    369.82 o 
  -4   8   5     3492.58     3418.92    345.93 o 
  -2   8   5     5390.38     5603.28    441.95 o 
   0   8   5      746.79     1029.20    283.76 o 
   2   8   5     2261.58     2381.52    346.32 o 
   4   8   5     5187.21     5543.40    346.45 o 
   6   8   5     3188.22     3028.05    325.50 o 
   8   8   5     3601.13     3352.02    384.25 o 
  10   8   5     4722.76     4661.89    380.56 o 
  12   8   5      157.52      180.43    319.69 o 
  14   8   5     3081.33     3291.98    405.61 o 
  -9   9   5      290.06       81.23    421.41 o 
  -7   9   5      276.42      826.67    434.38 o 
  -5   9   5     1397.95     1225.09    407.41 o 
  -3   9   5      633.07      716.54    297.69 o 
  -1   9   5     1294.82     1420.64    317.04 o 
   1   9   5      174.77      125.71    330.98 o 
   3   9   5       93.71        0.00    388.73 o 
   5   9   5      315.68     1031.48    439.98 o 
 -36   0   6     7469.80     7867.32    541.68 o 
 -34   0   6     1470.74     1252.21    525.52 o 
 -32   0   6     6942.32     6818.00    580.98 o 
 -30   0   6      605.16      442.77    457.59 o 
 -28   0   6    28040.39    28757.13    615.74 o 
 -26   0   6     3217.56     2915.47    416.78 o 
 -24   0   6    43394.20    41374.72    533.77 o 
 -22   0   6      817.31      642.49    389.00 o 
 -20   0   6    10897.44    10461.77    422.87 o 
 -18   0   6      806.74      801.70    479.73 o 
 -16   0   6    21899.39    20760.33    555.09 o 
 -14   0   6    14463.85    13742.15    861.72 o 
 -12   0   6   214810.17   205457.98   7172.33 o 
 -10   0   6      141.38      545.94    608.61 o 
  -8   0   6    78298.71    70624.35    815.82 o 
  -6   0   6      167.32      232.47    515.85 o 
  -4   0   6    21595.96    19701.56   1547.73 o 
  -2   0   6     6527.86     5847.78    432.47 o 
   0   0   6    67321.73    67469.06   1572.22 o 
   2   0   6      707.67      680.48    442.55 o 
   4   0   6    96724.27    94848.13    758.53 o 
   6   0   6    15962.56    15812.97    476.63 o 
   8   0   6    83268.07    81804.97   4006.09 o 
  10   0   6     8822.28     8596.26    652.79 o 
  12   0   6     6253.34     6011.11    633.27 o 
  14   0   6       20.56      363.73    406.88 o 
  16   0   6     9351.08     8991.16    493.19 o 
  18   0   6    20380.42    19099.87    538.74 o 
  20   0   6    14089.95    14582.37    703.83 o 
  22   0   6      877.84       21.23    662.73 o 
  24   0   6     5242.41     5174.74    542.17 o 
  26   0   6       42.99     1363.47    782.60 o 
  28   0   6     3960.07     3667.77    807.94 o 
  30   0   6       65.87      208.24    908.98 o 
 -35   1   6       84.06      569.82    357.37 o 
 -33   1   6       15.49       30.44    374.76 o 
 -31   1   6     2186.77     2626.06    357.10 o 
 -29   1   6     3388.50     3751.22    337.15 o 
 -27   1   6     2997.05     3598.84    366.56 o 
 -25   1   6     5521.84     5811.40    299.46 o 
 -23   1   6     4307.27     4754.87    353.49 o 
 -21   1   6     5443.63     5601.45    320.83 o 
 -19   1   6       90.24      369.81    362.45 o 
 -17   1   6    41191.67    40129.08   1619.28 o 
 -15   1   6     9149.66     8899.37    648.34 o 
 -13   1   6     1446.53     1530.61    637.72 o 
 -11   1   6    65312.39    61607.87    930.73 o 
  -9   1   6    26392.28    24225.46    448.90 o 
  -7   1   6    13730.88    13206.86    577.26 o 
  -5   1   6    68660.02    68134.43   1533.17 o 
  -3   1   6    20954.48    21397.88    410.09 o 
  -1   1   6    25992.87    29396.28    696.39 o 
   1   1   6    35240.48    35806.30    371.78 o 
   3   1   6    36149.65    34752.89   4289.98 o 
   5   1   6    37246.91    38388.92    909.69 o 
   7   1   6     6684.96     6439.36    297.20 o 
   9   1   6      516.00      730.75    385.88 o 
  11   1   6     8783.67     9024.46    514.60 o 
  13   1   6      329.58      514.08    587.03 o 
  15   1   6    19533.39    17931.14    671.46 o 
  17   1   6      333.25      308.04    602.62 o 
  19   1   6     2522.55     2221.95    639.44 o 
  21   1   6    17415.62    17269.63    424.41 o 
  23   1   6       32.92      331.53    362.97 o 
  25   1   6      484.00      984.58    418.36 o 
  27   1   6     1114.18     1509.17    558.09 o 
  29   1   6       49.16      857.41    608.09 o 
 -34   2   6      632.79      681.78    392.13 o 
 -32   2   6     2472.16     2332.52    376.20 o 
 -30   2   6      591.25     1089.52    355.14 o 
 -28   2   6       30.62      144.48    357.16 o 
 -26   2   6     1883.45     2204.65    398.72 o 
 -24   2   6      366.78      788.44    406.72 o 
 -22   2   6     2396.40     2278.60    474.53 o 
 -20   2   6    20121.47    19718.07    718.47 o 
 -18   2   6     5891.33     5676.45    367.63 o 
 -16   2   6    18890.86    18153.77    431.95 o 
 -14   2   6      439.49      625.38    260.42 o 
 -12   2   6      503.42      795.46    285.83 o 
 -10   2   6     1371.36     1366.29    302.40 o 
  -8   2   6    24119.50    25257.43    412.95 o 
  -6   2   6     8969.44     9364.34    315.51 o 
  -4   2   6    33255.18    35243.75   1308.34 o 
  -2   2   6    32526.97    32966.94    481.73 o 
   0   2   6    51333.91    54491.13    849.57 o 
   2   2   6     4993.81     5101.36    236.28 o 
   4   2   6    20018.17    22335.89    570.98 o 
   6   2   6       94.28      121.01    242.17 o 
   8   2   6     4369.53     4307.74    255.28 o 
  10   2   6    17674.17    17387.19    379.88 o 
  12   2   6    40397.31    40646.55    773.63 o 
  14   2   6    11138.05    10617.95    292.48 o 
  16   2   6     8873.44     7609.26    543.76 o 
  18   2   6        4.20      503.05    564.33 o 
  20   2   6     2444.45     1212.43    684.65 o 
  22   2   6      653.75     1396.53    406.25 o 
  24   2   6     5219.82     5005.87    692.87 o 
  26   2   6     1731.70     2561.68    739.27 o 
  28   2   6     2205.36     3228.45   1576.50 o 
 -33   3   6      891.99      983.24    694.26 o 
 -31   3   6     2140.87     2292.65    579.26 o 
 -29   3   6      465.45     1105.71    600.22 o 
 -27   3   6     2455.49     1367.29    516.41 o 
 -25   3   6     2650.34     2850.12    516.46 o 
 -23   3   6     6143.45     5573.08    413.01 o 
 -21   3   6     4779.61     4904.83    316.33 o 
 -19   3   6    28951.24    28103.32   1126.68 o 
 -17   3   6     3548.91     3861.77    287.55 o 
 -15   3   6    29388.24    29834.44    722.14 o 
 -13   3   6       14.13        0.00    277.97 o 
 -11   3   6     2935.20     2767.26    283.96 o 
  -9   3   6     2225.04     2193.69    312.54 o 
  -7   3   6    47434.90    48843.83    881.92 o 
  -5   3   6    13544.17    14567.22    411.20 o 
  -3   3   6   117553.30   122487.05   1027.74 o 
  -1   3   6     2557.27     2259.26    252.09 o 
   1   3   6    28184.23    29393.94    424.94 o 
   3   3   6     1851.46     2239.63    271.61 o 
   5   3   6     3256.24     3417.87    251.78 o 
   7   3   6     4107.02     4757.04    250.15 o 
   9   3   6    52279.39    51984.50   4560.78 o 
  11   3   6     2989.47     3181.79    231.22 o 
  13   3   6    50944.79    50319.80    731.94 o 
  15   3   6     4001.08     4174.24    308.36 o 
  17   3   6    11425.47    11066.90    340.89 o 
  19   3   6     5150.66     5316.24    338.78 o 
  21   3   6     5906.66     5349.10    542.77 o 
  23   3   6     1237.63     2843.61    889.97 o 
  25   3   6     7277.48     8445.91    790.13 o 
  27   3   6       66.43      231.40    587.95 o 
 -32   4   6      981.11     1532.70    594.27 o 
 -30   4   6       20.77      932.41    607.32 o 
 -28   4   6      106.09        0.00    460.01 o 
 -26   4   6        0.11       42.66    335.18 o 
 -24   4   6       80.12      202.29    357.35 o 
 -22   4   6      134.90      179.99    346.78 o 
 -20   4   6     5289.12     5730.21    333.45 o 
 -18   4   6     7383.42     7123.21    295.56 o 
 -16   4   6     1534.58     1416.89    292.26 o 
 -14   4   6        2.67        0.00    258.64 o 
 -12   4   6       19.32      247.95    270.67 o 
 -10   4   6      897.09     1029.06    246.26 o 
  -8   4   6       96.46        0.00    275.63 o 
  -6   4   6     9336.33     9039.36    378.60 o 
  -4   4   6    12615.28    12598.20    469.20 o 
  -2   4   6    26188.40    27104.82    545.47 o 
   0   4   6     7046.28     7783.85    266.30 o 
   2   4   6     1280.91     1528.59    232.14 o 
   4   4   6      835.90     1349.46    232.58 o 
   6   4   6     1295.46     1428.55    280.55 o 
   8   4   6     7218.82     7602.16    260.54 o 
  10   4   6     9071.60     9616.37    288.76 o 
  12   4   6     2754.10     3206.16    266.52 o 
  14   4   6    14014.38    13791.41   1431.02 o 
  16   4   6     1958.47     2435.83    309.96 o 
  18   4   6     1906.57     1902.99    314.97 o 
  20   4   6      133.41      169.75    301.53 o 
  22   4   6       64.07        0.00    352.59 o 
  24   4   6      794.30     1067.92    445.76 o 
  26   4   6     2371.53     2772.06    551.01 o 
 -29   5   6     1735.43     2670.05    719.67 o 
 -27   5   6     7683.86     8261.45    407.39 o 
 -25   5   6     1775.45     2338.92    363.83 o 
 -23   5   6      640.19     1606.85    367.17 o 
 -21   5   6     3423.64     3748.83    362.46 o 
 -19   5   6       96.37      507.44    332.24 o 
 -17   5   6     3220.55     3520.47    270.53 o 
 -15   5   6     2722.72     2948.56    265.93 o 
 -13   5   6    15064.51    15397.52    413.46 o 
 -11   5   6    10993.85    11134.67    313.14 o 
  -9   5   6     5141.37     5183.61    246.09 o 
  -7   5   6     1383.10     1750.35    289.80 o 
  -5   5   6     8223.62     8885.39    321.62 o 
  -3   5   6       23.30      302.18    281.24 o 
  -1   5   6    14464.45    14743.40    347.35 o 
   1   5   6     2502.26     3081.93    259.90 o 
   3   5   6     3728.95     3893.76    259.03 o 
   5   5   6    24004.73    25722.38    352.53 o 
   7   5   6     2506.40     2951.46    298.85 o 
   9   5   6     5029.63     5322.27    302.87 o 
  11   5   6     1751.00     1568.24    310.99 o 
  13   5   6     1524.35     1483.21    315.43 o 
  15   5   6      508.31      707.90    306.44 o 
  17   5   6     6125.07     6619.78    360.53 o 
  19   5   6      186.42      320.02    334.19 o 
  21   5   6     2555.77     2747.76    394.64 o 
  23   5   6       44.25      271.24    436.41 o 
 -26   6   6       19.46      788.00    436.65 o 
 -24   6   6    11413.58    10825.06    431.11 o 
 -22   6   6     1729.77     1255.99    393.61 o 
 -20   6   6    11624.37    12196.42    438.48 o 
 -18   6   6     1093.06     1034.09    269.40 o 
 -16   6   6    21949.99    22533.01    477.50 o 
 -14   6   6        0.39      238.11    273.73 o 
 -12   6   6    41375.77    41205.73   1213.55 o 
 -10   6   6     4206.10     4461.07    274.57 o 
  -8   6   6    50855.18    49085.92   1004.07 o 
  -6   6   6       55.80      100.44    244.77 o 
  -4   6   6     7637.07     8830.75    438.49 o 
  -2   6   6      145.00       77.66    250.84 o 
   0   6   6    25972.96    25894.80    376.38 o 
   2   6   6      861.25     1211.85    518.84 o 
   4   6   6    47811.75    47272.44    546.25 o 
   6   6   6      289.69      322.80    245.51 o 
   8   6   6    11644.50    11141.50    262.83 o 
  10   6   6       63.23      246.99    288.68 o 
  12   6   6    15977.06    16300.95    373.18 o 
  14   6   6      623.44      964.90    301.79 o 
  16   6   6     7879.74     8231.33    354.69 o 
  18   6   6      682.62      983.89    340.83 o 
  20   6   6     7625.75     7712.15    403.62 o 
  22   6   6     2265.85     2483.52    441.30 o 
 -23   7   6      133.93     1012.27    624.61 o 
 -21   7   6     1889.11     2519.83    378.66 o 
 -19   7   6     1164.98     1113.58    317.14 o 
 -17   7   6     1142.07      790.16    347.70 o 
 -15   7   6     1047.10     1211.45    310.09 o 
 -13   7   6     6075.44     6278.97    337.87 o 
 -11   7   6     2980.68     3498.85    298.19 o 
  -9   7   6      694.79     1306.44    345.24 o 
  -7   7   6        3.14      688.25    287.97 o 
  -5   7   6     4145.93     3972.06    380.75 o 
  -3   7   6      363.47      907.32    412.71 o 
  -1   7   6    13890.03    13934.20    310.05 o 
   1   7   6       32.17      273.86    426.56 o 
   3   7   6      296.25      719.57    315.53 o 
   5   7   6     5348.24     5790.04    384.47 o 
   7   7   6      493.14      918.52    267.41 o 
   9   7   6      384.92      398.82    327.84 o 
  11   7   6     2087.21     2528.56    353.78 o 
  13   7   6     1253.09     1222.44    313.43 o 
  15   7   6     1043.06     1684.43    414.52 o 
  17   7   6     1066.09     1588.08    364.35 o 
 -18   8   6     1514.96     1989.69    372.00 o 
 -16   8   6     3081.26     3549.75    359.31 o 
 -14   8   6      771.39     1022.43    342.96 o 
 -12   8   6     1200.47     1374.47    356.29 o 
 -10   8   6       26.17      244.38    324.53 o 
  -8   8   6     1918.82     3787.64    380.55 o 
  -6   8   6     1335.84     1275.77    312.48 o 
  -4   8   6    11813.00    11871.68    333.83 o 
  -2   8   6     2543.58     2693.42    313.00 o 
   0   8   6     5292.35     5349.56    422.04 o 
   2   8   6      672.86      482.53    297.74 o 
   4   8   6      936.24      885.83    339.24 o 
   6   8   6       84.40      366.21    337.42 o 
   8   8   6     5582.45     6365.14    598.57 o 
  10   8   6      887.83     1440.46    303.35 o 
  12   8   6     5266.58     5516.68    393.77 o 
  -7   9   6     5794.09     5685.13    600.58 o 
  -5   9   6     3103.05     3155.87    370.03 o 
  -3   9   6    11403.18    11445.28    392.10 o 
  -1   9   6      785.14     1529.39    382.09 o 
   1   9   6     8652.28     8084.04    414.86 o 
 -35   1   7     4002.86     4065.19    414.97 o 
 -33   1   7       80.16      221.43    376.62 o 
 -31   1   7     4695.28     5040.47    368.12 o 
 -29   1   7      762.58     1110.37    328.96 o 
 -27   1   7     8358.46     8139.99    304.85 o 
 -25   1   7     3217.54     3202.14    304.87 o 
 -23   1   7    14074.86    13168.05    319.45 o 
 -21   1   7     1486.64     1385.88    347.00 o 
 -19   1   7     8365.71     7802.28    373.84 o 
 -17   1   7    10628.06     9042.53    629.50 o 
 -15   1   7    57033.11    50777.50    679.51 o 
 -13   1   7     9162.09     8929.51    492.51 o 
 -11   1   7    32176.57    30555.96    611.69 o 
  -9   1   7    10227.12     9613.03    498.22 o 
  -7   1   7    16644.01    15915.33    471.21 o 
  -5   1   7    22641.27    21330.84    812.21 o 
  -3   1   7    31169.97    28785.88    553.94 o 
  -1   1   7    11361.60    12222.00    310.48 o 
   1   1   7    11398.27    10837.41    298.69 o 
   3   1   7    17544.05    16081.24   2059.37 o 
   5   1   7    39131.52    37274.33    877.13 o 
   7   1   7     2759.99     2381.74    331.78 o 
   9   1   7    26493.87    26193.81    773.51 o 
  11   1   7     4759.19     4505.32    389.07 o 
  13   1   7     5577.92     4882.39    439.08 o 
  15   1   7     6952.86     6798.03    520.93 o 
  17   1   7     6553.93     6797.37    464.01 o 
  19   1   7     2464.47     2092.59    370.13 o 
  21   1   7     9225.03     8565.27    797.33 o 
  23   1   7     2239.55     1355.30    719.58 o 
  25   1   7     2516.33     2902.19    450.71 o 
  27   1   7     1173.24     2206.54    566.13 o 
  29   1   7     1847.51     2632.90    644.63 o 
 -34   2   7     1614.59     1585.81    437.74 o 
 -32   2   7       18.65      362.17    418.69 o 
 -30   2   7     4752.51     4633.00    396.09 o 
 -28   2   7     2332.14     2981.75    424.10 o 
 -26   2   7     4601.48     3690.14   1254.63 o 
 -24   2   7     1380.59     1460.96    351.63 o 
 -22   2   7    15081.47    13906.43    642.86 o 
 -20   2   7     4008.49     3620.81    466.44 o 
 -18   2   7    13199.37    12519.65    437.65 o 
 -16   2   7     3489.55     3142.73    289.80 o 
 -14   2   7     3899.69     3975.60    298.40 o 
 -12   2   7      774.85      925.66    260.85 o 
 -10   2   7    54879.89    50384.96    397.97 o 
  -8   2   7    19927.13    18799.63    818.24 o 
  -6   2   7    27794.18    27999.13    388.56 o 
  -4   2   7    18441.61    20081.47    338.12 o 
  -2   2   7    40488.54    39892.77    778.72 o 
   0   2   7     5935.45     7101.68    292.05 o 
   2   2   7    71665.53    74366.08   1325.07 o 
   4   2   7     8146.78     8464.61    277.40 o 
   6   2   7    19067.45    19953.16    594.69 o 
   8   2   7      298.59      548.35    296.38 o 
  10   2   7    30315.31    29454.98    976.12 o 
  12   2   7     1678.23     1557.00    259.46 o 
  14   2   7    28043.65    27128.31    741.86 o 
  16   2   7     2621.72     2091.32    570.96 o 
  18   2   7    10330.08    10092.96    686.02 o 
  20   2   7      228.02      320.97    459.97 o 
  22   2   7     7218.68     6747.03    377.07 o 
  24   2   7      709.70     1516.04    455.74 o 
  26   2   7     3312.47     2653.34    465.11 o 
  28   2   7       17.97      108.00    701.60 o 
 -33   3   7      420.95     1947.53    478.73 o 
 -31   3   7      415.24      705.38    481.58 o 
 -29   3   7      237.17      605.62    777.63 o 
 -27   3   7       46.85      178.87    513.05 o 
 -25   3   7       84.90      175.45    506.09 o 
 -23   3   7      172.65      764.26    343.60 o 
 -21   3   7     1210.17     1347.71    335.61 o 
 -19   3   7     1695.45     1494.44    304.95 o 
 -17   3   7     3266.86     3577.14    293.08 o 
 -15   3   7     1121.12      978.53    259.95 o 
 -13   3   7      562.47      697.92    230.89 o 
 -11   3   7       14.09       59.85    279.61 o 
  -9   3   7      220.56      356.86    350.84 o 
  -7   3   7     2523.83     2364.78    260.07 o 
  -5   3   7     8248.52     8536.66    283.67 o 
  -3   3   7      278.95      219.79    239.93 o 
  -1   3   7      617.03      683.18    230.27 o 
   1   3   7     1801.78     2205.93    221.06 o 
   3   3   7      733.69     1181.82    246.52 o 
   5   3   7      240.56      204.38    217.78 o 
   7   3   7      466.98      629.29    264.60 o 
   9   3   7      500.04      554.18    239.09 o 
  11   3   7     2837.62     2857.54    277.99 o 
  13   3   7     3018.54     3210.15    260.18 o 
  15   3   7      789.53     1085.49    281.16 o 
  17   3   7      712.41     1014.26    318.83 o 
  19   3   7      109.14      469.01    502.03 o 
  21   3   7      444.41        0.00    709.99 o 
  23   3   7      161.91      556.21    749.03 o 
  25   3   7      678.87     1398.06    612.38 o 
  27   3   7      120.83      232.09    630.52 o 
 -32   4   7      917.56     1002.83    961.55 o 
 -30   4   7     1379.76      749.37    742.01 o 
 -28   4   7       15.51      379.51    443.71 o 
 -26   4   7     6337.55     7091.51    608.31 o 
 -24   4   7     4559.58     4768.96    360.14 o 
 -22   4   7     5878.69     5933.07    322.10 o 
 -20   4   7     4090.72     3896.29    282.56 o 
 -18   4   7    16929.55    17000.28    316.33 o 
 -16   4   7     1061.64      821.50    292.12 o 
 -14   4   7    25163.11    25515.81    433.69 o 
 -12   4   7     6114.09     6088.64    309.40 o 
 -10   4   7     7626.71     7611.97    261.58 o 
  -8   4   7      417.67      534.00    382.94 o 
  -6   4   7    48634.57    46688.04    883.50 o 
  -4   4   7     6611.32     6870.83    250.51 o 
  -2   4   7    36105.61    34399.82    679.89 o 
   0   4   7    13624.01    13649.09    315.51 o 
   2   4   7    16153.89    16708.04    415.53 o 
   4   4   7       72.52      132.58    253.73 o 
   6   4   7    32645.16    32069.59    667.67 o 
   8   4   7     1474.69     1919.19    268.64 o 
  10   4   7    22186.27    21660.62    292.17 o 
  12   4   7     3213.23     2490.40    386.33 o 
  14   4   7    13919.20    13820.26    274.52 o 
  16   4   7     1096.37     1243.41    297.68 o 
  18   4   7    15837.82    14806.93    327.62 o 
  20   4   7      460.67      851.74    357.67 o 
  22   4   7     5666.64     5719.67    437.37 o 
  24   4   7       63.93        0.00    887.57 o 
 -29   5   7      406.28        0.00    417.87 o 
 -27   5   7     3039.89     3156.47    419.22 o 
 -25   5   7     1377.59     1090.42    366.15 o 
 -23   5   7     1677.41     2319.13    382.18 o 
 -21   5   7     4543.79     4892.33    453.75 o 
 -19   5   7    10710.76    10395.95    324.63 o 
 -17   5   7     1858.97     1944.56    280.55 o 
 -15   5   7    11732.99    10955.43    243.13 o 
 -13   5   7     3152.04     3571.50    256.18 o 
 -11   5   7     7799.77     7672.21    309.48 o 
  -9   5   7     8405.38     8084.67    282.57 o 
  -7   5   7    13598.51    12935.97    305.92 o 
  -5   5   7     8008.98     7785.99    390.81 o 
  -3   5   7     3600.44     3678.91    274.53 o 
  -1   5   7    13555.03    12606.84    304.75 o 
   1   5   7     3669.53     3749.36    267.70 o 
   3   5   7     1955.73     2128.58    248.94 o 
   5   5   7    11678.07    10577.13    349.37 o 
   7   5   7     3382.65     3608.45    291.82 o 
   9   5   7     4033.47     4267.65    348.13 o 
  11   5   7    10068.03     9690.93    414.15 o 
  13   5   7     5271.65     5680.58    328.31 o 
  15   5   7     1277.53     1409.09    330.31 o 
  17   5   7      284.53      693.40    359.96 o 
  19   5   7      748.39      891.60    377.69 o 
  21   5   7      824.64     1004.55    379.78 o 
  23   5   7     2607.44     2911.96    378.40 o 
 -26   6   7      948.84     1787.18    439.09 o 
 -24   6   7      227.00      314.38    418.41 o 
 -22   6   7      602.68      761.02    401.52 o 
 -20   6   7      276.23      606.61    350.37 o 
 -18   6   7      570.24      342.59    314.88 o 
 -16   6   7      301.12      636.00    284.91 o 
 -14   6   7     2524.04     2756.66    295.90 o 
 -12   6   7       89.10      144.59    271.59 o 
 -10   6   7     3546.77     3197.31    273.72 o 
  -8   6   7      288.73        0.00    298.59 o 
  -6   6   7     2333.19     2163.08    296.29 o 
  -4   6   7     4176.42     4252.77    276.52 o 
  -2   6   7        7.31        0.00    260.75 o 
   0   6   7     5441.00     5571.74    275.53 o 
   2   6   7     1132.45     1068.82    246.71 o 
   4   6   7      818.29      334.31    280.53 o 
   6   6   7     1967.54     2315.42    291.27 o 
   8   6   7        2.16        0.00    286.83 o 
  10   6   7       54.15      432.89    326.35 o 
  12   6   7      890.18     1163.65    304.30 o 
  14   6   7      434.36      796.08    340.74 o 
  16   6   7       55.16      114.28    365.00 o 
  18   6   7      115.26      428.58    347.35 o 
  20   6   7        0.20      269.97    405.67 o 
 -23   7   7     4362.99     4783.70    470.40 o 
 -21   7   7      720.25      360.44    374.16 o 
 -19   7   7     4786.79     5211.55    354.94 o 
 -17   7   7     1019.49     1201.80    322.35 o 
 -15   7   7     6802.62     7028.64    317.42 o 
 -13   7   7     1954.19     2360.02    337.00 o 
 -11   7   7    13497.28    12073.71    587.63 o 
  -9   7   7     1245.08     1344.34    425.73 o 
  -7   7   7    12474.61    12346.86    564.35 o 
  -5   7   7      167.67      410.60    312.07 o 
  -3   7   7    12087.43    10854.25    441.72 o 
  -1   7   7     4000.47     4601.47    317.25 o 
   1   7   7    20607.07    20256.56    348.60 o 
   3   7   7     5716.57     5174.68    274.28 o 
   5   7   7    13097.93    11831.48    384.55 o 
   7   7   7     2701.41     2968.75    291.96 o 
   9   7   7     7458.49     6584.75    317.28 o 
  11   7   7     2392.16     2527.84    360.11 o 
  13   7   7     4193.36     4922.39    372.88 o 
  15   7   7     2189.40     2055.93    387.61 o 
  17   7   7     4612.03     3541.62    382.76 o 
 -16   8   7      423.14      636.12    353.46 o 
 -14   8   7     6685.83     6349.86    311.50 o 
 -12   8   7     1561.79     1427.20    294.24 o 
 -10   8   7     8906.08     8517.29    513.08 o 
  -8   8   7      193.46      480.71    430.43 o 
  -6   8   7     7473.07     7148.12    328.29 o 
  -4   8   7      520.83      800.24    325.04 o 
  -2   8   7     5190.61     5664.54    357.73 o 
   0   8   7      699.36     1172.44    279.06 o 
   2   8   7     6825.42     5816.47    321.70 o 
   4   8   7      159.05      387.91    354.53 o 
   6   8   7     5959.05     6210.55    456.80 o 
   8   8   7     1766.29     2184.83    387.34 o 
  10   8   7     2634.58     3030.14    353.85 o 
 -34   0   8     3213.44     4026.23    448.22 o 
 -32   0   8     1659.92     1916.08    484.87 o 
 -30   0   8     5986.94     5246.73    667.01 o 
 -28   0   8    13033.60    13122.73    878.67 o 
 -26   0   8    20192.55    20009.43    589.71 o 
 -24   0   8    20907.12    21268.22    614.89 o 
 -22   0   8      936.70     1310.79    521.78 o 
 -20   0   8     7141.26     7911.68    545.86 o 
 -18   0   8     1123.67     1594.31    442.50 o 
 -16   0   8    37345.52    36029.70    701.09 o 
 -14   0   8   137427.42   129640.21   1016.87 o 
 -12   0   8    78224.13    74614.07    771.98 o 
 -10   0   8    57014.59    52467.37    829.52 o 
  -8   0   8    36470.72    32313.98    777.12 o 
  -6   0   8     7035.86     7367.80    881.75 o 
  -4   0   8    60478.15    51323.34   7674.27 o 
  -2   0   8    32186.96    31274.10   1843.47 o 
   0   0   8    31460.38    30213.66    508.87 o 
   2   0   8    66895.59    68447.80    679.26 o 
   4   0   8   134309.59   135064.64   2084.93 o 
   6   0   8    73902.12    71567.20   2120.29 o 
   8   0   8    25517.70    24060.46   1592.44 o 
  10   0   8    19083.67    15638.97    512.03 o 
  12   0   8    11831.41    11811.94    659.99 o 
  14   0   8      282.53      549.02    455.17 o 
  16   0   8    21136.90    19759.86    674.71 o 
  18   0   8    17153.06    16698.64    680.19 o 
  20   0   8     6658.57     6136.81    678.48 o 
  22   0   8     6948.38     6653.29    538.06 o 
  24   0   8     2993.13     1966.26    561.35 o 
  26   0   8     1185.72     2048.46    824.73 o 
  28   0   8     1341.38     1018.92    857.26 o 
 -35   1   8     1584.27     2131.36    395.91 o 
 -33   1   8      217.08      872.39    364.95 o 
 -31   1   8       22.80      528.95    367.24 o 
 -29   1   8     4891.54     5270.03    330.04 o 
 -27   1   8      494.67     1086.86    304.85 o 
 -25   1   8     3358.41     3290.21    339.49 o 
 -23   1   8      695.93      490.40    281.64 o 
 -21   1   8     6339.95     6062.90    348.02 o 
 -19   1   8        8.65        0.00    534.98 o 
 -17   1   8     3801.29     3679.41    623.34 o 
 -15   1   8     1438.79     1110.02    441.48 o 
 -13   1   8    19272.54    17751.01   1071.66 o 
 -11   1   8      108.39      339.17    384.45 o 
  -9   1   8    47004.04    45114.94   1109.29 o 
  -7   1   8       38.62      127.77    354.62 o 
  -5   1   8       34.14      184.69    281.94 o 
  -3   1   8      168.94      214.29    247.48 o 
  -1   1   8    23607.06    23209.58    434.24 o 
   1   1   8      939.48     1051.80    250.80 o 
   3   1   8    53266.96    50137.90   5869.96 o 
   5   1   8     3968.65     4448.90    324.45 o 
   7   1   8     6454.29     5971.00    386.30 o 
   9   1   8     3182.74     3169.84    288.63 o 
  11   1   8     1206.13     1123.92    404.04 o 
  13   1   8     2481.37     2486.60    776.95 o 
  15   1   8    16278.64    15269.20    754.00 o 
  17   1   8      310.10      611.43    977.82 o 
  19   1   8    13257.70    12104.16    468.19 o 
  21   1   8     1458.84     2377.42    463.51 o 
  23   1   8     4948.47     4773.36    717.53 o 
  25   1   8       46.07      471.42    562.22 o 
  27   1   8        1.99      229.54    522.91 o 
 -34   2   8      750.50     1379.52    449.86 o 
 -32   2   8      483.60      229.82    410.93 o 
 -30   2   8      707.43     1284.55    358.20 o 
 -28   2   8     1118.68     1828.36    368.33 o 
 -26   2   8       32.25       89.48    348.04 o 
 -24   2   8       56.76        0.00    376.93 o 
 -22   2   8     6180.90     5636.45    390.50 o 
 -20   2   8      490.02      751.49    454.96 o 
 -18   2   8    14727.60    14142.15    683.38 o 
 -16   2   8       64.72       20.48    349.23 o 
 -14   2   8     1117.95     1454.55    290.70 o 
 -12   2   8      364.86      765.16    247.45 o 
 -10   2   8        9.13      188.13    249.19 o 
  -8   2   8     1267.49     1639.47    256.50 o 
  -6   2   8    12319.05    11939.95    279.54 o 
  -4   2   8      360.68      210.71    258.88 o 
  -2   2   8    10941.13    10705.90    301.95 o 
   0   2   8     4671.56     4968.84    254.91 o 
   2   2   8     1849.98     2126.02    249.74 o 
   4   2   8     2955.77     3220.73    284.64 o 
   6   2   8        6.27      258.48    237.02 o 
   8   2   8     1725.91     1678.19    275.58 o 
  10   2   8     3373.20     3577.62    293.30 o 
  12   2   8     9444.52     9536.61    433.71 o 
  14   2   8     4506.40     4098.34    503.50 o 
  16   2   8      104.00        0.00    609.30 o 
  18   2   8      437.32        0.00    345.23 o 
  20   2   8      639.16      595.75    460.19 o 
  22   2   8       38.24        0.00    503.04 o 
  24   2   8     3997.45     4048.66    601.93 o 
  26   2   8      907.65     1469.73    605.88 o 
 -33   3   8     4632.38     4987.18    515.14 o 
 -31   3   8      276.01      703.15    416.49 o 
 -29   3   8     3020.63     3652.34    998.54 o 
 -27   3   8        2.27      342.08    504.29 o 
 -25   3   8     6592.34     6833.97    414.13 o 
 -23   3   8     3927.23     4070.97    635.82 o 
 -21   3   8    28655.62    29639.49    876.62 o 
 -19   3   8     2380.21     2704.22    305.47 o 
 -17   3   8    22944.05    23144.11    617.22 o 
 -15   3   8      253.18      565.12    283.96 o 
 -13   3   8     2901.58     3935.67    477.61 o 
 -11   3   8      249.02      363.71    332.18 o 
  -9   3   8    17017.01    18102.80    361.07 o 
  -7   3   8       70.02      438.85    241.21 o 
  -5   3   8    94013.23    97934.55    964.87 o 
  -3   3   8       45.30        0.00    246.91 o 
  -1   3   8    24955.06    26053.34    278.75 o 
   1   3   8       23.62      148.20    268.33 o 
   3   3   8      942.97     1359.08    249.87 o 
   5   3   8     1323.74     1538.03    243.39 o 
   7   3   8    14316.41    14507.25    267.29 o 
   9   3   8      596.38      698.54    233.48 o 
  11   3   8    33138.12    33061.09    656.22 o 
  13   3   8      203.26      618.04    276.09 o 
  15   3   8    16631.31    15921.14    328.13 o 
  17   3   8      165.53      432.42    443.89 o 
  19   3   8     1890.91     1677.22    539.66 o 
  21   3   8      346.06        0.00    690.81 o 
  23   3   8     3035.28     2613.57    579.84 o 
  25   3   8      178.35        0.00    574.77 o 
 -32   4   8      483.44      817.38    601.94 o 
 -30   4   8       31.40       39.15    611.33 o 
 -28   4   8        0.49        0.00    500.67 o 
 -26   4   8       15.62      300.61    382.41 o 
 -24   4   8       46.61      185.72    337.17 o 
 -22   4   8     2374.30     2774.64    349.67 o 
 -20   4   8      890.96     1307.18    341.96 o 
 -18   4   8     3614.42     4096.48    305.70 o 
 -16   4   8      823.90      623.40    293.64 o 
 -14   4   8      757.56     1202.22    337.05 o 
 -12   4   8      469.41      462.14    366.44 o 
 -10   4   8       25.36        0.00    258.55 o 
  -8   4   8       47.50      267.49    253.50 o 
  -6   4   8     8558.24     8616.87    285.35 o 
  -4   4   8     3632.72     4315.52    284.95 o 
  -2   4   8     7217.44     6999.71    249.09 o 
   0   4   8      582.33      751.58    271.98 o 
   2   4   8       43.96      325.93    279.59 o 
   4   4   8     1228.69     1514.68    294.72 o 
   6   4   8      201.50      474.72    280.51 o 
   8   4   8     1657.49     1638.75    270.24 o 
  10   4   8     5364.81     5139.58    283.72 o 
  12   4   8     5287.66     5187.47    259.50 o 
  14   4   8       75.66        0.00    302.82 o 
  16   4   8      889.90      932.46    322.48 o 
  18   4   8       91.09      411.94    347.79 o 
  20   4   8       16.12       95.19    416.40 o 
  22   4   8       22.44        0.00    497.96 o 
  24   4   8     1630.00     2468.76    741.52 o 
 -29   5   8     3793.54     3480.87    507.52 o 
 -27   5   8      184.08      347.30    385.57 o 
 -25   5   8     9161.41     9106.80    494.51 o 
 -23   5   8      329.20      681.21    360.78 o 
 -21   5   8     2187.93     2025.98    355.13 o 
 -19   5   8     2536.41     3181.58    321.92 o 
 -17   5   8     7646.82     7770.01    320.45 o 
 -15   5   8       11.14      524.88    347.90 o 
 -13   5   8    35240.98    35348.24    560.67 o 
 -11   5   8      326.23      666.23    291.88 o 
  -9   5   8    19360.49    19949.68    349.65 o 
  -7   5   8     1325.52     1336.51    284.98 o 
  -5   5   8    15652.95    16531.13    421.40 o 
  -3   5   8       47.49      485.32    295.10 o 
  -1   5   8    16078.75    16675.74    339.10 o 
   1   5   8     1185.11     1963.98    280.60 o 
   3   5   8    56293.17    54503.09   1213.76 o 
   5   5   8     1821.36     2526.09    288.60 o 
   7   5   8    27479.57    27810.10    657.99 o 
   9   5   8      675.37      483.48    307.14 o 
  11   5   8     2078.29     2320.24    297.10 o 
  13   5   8      244.11      502.43    332.19 o 
  15   5   8     8452.58     8351.83    923.02 o 
  17   5   8        0.56      207.57    376.45 o 
  19   5   8    11199.32    11854.27    454.68 o 
  21   5   8       30.75      524.82    355.54 o 
 -26   6   8     4386.94     4772.84    388.21 o 
 -24   6   8     5784.56     5703.88    426.03 o 
 -22   6   8     1442.34     1860.19    407.42 o 
 -20   6   8     4469.03     5001.58    325.83 o 
 -18   6   8     5863.87     6439.42    443.73 o 
 -16   6   8     3973.25     3875.91    293.35 o 
 -14   6   8    14667.62    14778.75    373.30 o 
 -12   6   8    24077.15    24376.60    324.78 o 
 -10   6   8    22203.84    21645.13    419.40 o 
  -8   6   8    17452.98    16990.99    518.87 o 
  -6   6   8     1777.36     1911.64    294.76 o 
  -4   6   8     3081.79     2809.32    272.71 o 
  -2   6   8     2678.18     2733.87    301.03 o 
   0   6   8    20908.83    20803.08    681.39 o 
   2   6   8    19750.23    19321.62    590.58 o 
   4   6   8    12891.85    13309.51    463.41 o 
   6   6   8    13753.74    12835.17    357.00 o 
   8   6   8     9394.43     9499.36    402.12 o 
  10   6   8     1811.96     2224.08    339.93 o 
  12   6   8     4053.12     3882.60    355.25 o 
  14   6   8     4722.43     4498.77    371.56 o 
  16   6   8     3392.64     3638.38    382.15 o 
  18   6   8     2284.62     2056.36    391.37 o 
 -21   7   8       46.21      451.23    499.88 o 
 -19   7   8      659.59      941.59    341.31 o 
 -17   7   8     1519.74     2216.11    347.34 o 
 -15   7   8        0.73        0.00    291.78 o 
 -13   7   8     6941.93     7359.43    586.77 o 
 -11   7   8        3.91      138.18    333.61 o 
  -9   7   8     2420.24     2592.46    286.27 o 
  -7   7   8      503.17      313.31    428.32 o 
  -5   7   8     5420.78     5620.04    288.93 o 
  -3   7   8       82.31      169.89    282.22 o 
  -1   7   8     2421.13     2677.03    314.19 o 
   1   7   8      172.45      710.14    310.33 o 
   3   7   8     7640.95     8216.78    418.01 o 
   5   7   8      639.63      203.28    270.39 o 
   7   7   8     5830.20     5606.12    396.56 o 
   9   7   8       98.93      593.43    337.68 o 
  11   7   8       65.41        0.00    359.66 o 
  13   7   8        1.16      409.39    339.04 o 
  15   7   8     1563.26     2190.06    367.52 o 
 -16   8   8     2068.99     2032.53    402.25 o 
 -14   8   8      347.91     1462.96    447.45 o 
 -12   8   8        7.29       41.20    436.31 o 
 -10   8   8      112.14      890.74    487.72 o 
  -8   8   8       87.74      108.58    415.38 o 
  -6   8   8     4293.86     4614.08    358.09 o 
  -4   8   8     4813.17     4290.34    337.26 o 
  -2   8   8     3390.49     3392.81    342.24 o 
   0   8   8      537.81      619.14    371.01 o 
   2   8   8      124.14      258.47    348.13 o 
   4   8   8      117.30      804.57    355.34 o 
   6   8   8      347.35      292.68    360.66 o 
   8   8   8      720.47      848.09    340.11 o 
 -35   1   9     1393.48     1909.66    420.93 o 
 -33   1   9     1615.51     2650.09    449.95 o 
 -31   1   9     2775.77     3330.11    425.87 o 
 -29   1   9     2056.16     3064.68    379.15 o 
 -27   1   9     5876.94     5462.69    339.66 o 
 -25   1   9     3312.10     3425.89    372.19 o 
 -23   1   9     3511.53     4372.55    435.70 o 
 -21   1   9     4291.01     3897.75    348.62 o 
 -19   1   9    15860.01    14200.07    905.04 o 
 -17   1   9     5790.28     6224.84    592.93 o 
 -15   1   9    38654.99    35577.46   1964.72 o 
 -13   1   9    10466.40     9107.02    838.43 o 
 -11   1   9    21299.16    20721.84    564.54 o 
  -9   1   9     5979.87     5878.92    373.63 o 
  -7   1   9    33828.45    33224.35    694.08 o 
  -5   1   9     1937.61     1427.62    244.60 o 
  -3   1   9    34535.33    35090.23    640.36 o 
  -1   1   9     2457.40     2226.80    249.49 o 
   1   1   9    23488.34    22156.62    434.04 o 
   3   1   9     2780.67     2321.84    312.00 o 
   5   1   9    45828.66    42913.08   1293.23 o 
   7   1   9     7465.71     7478.78    316.76 o 
   9   1   9    19807.72    19983.10    426.82 o 
  11   1   9      105.61      358.59    403.93 o 
  13   1   9     8309.29     7856.37    467.28 o 
  15   1   9      692.17      186.96    389.64 o 
  17   1   9    14966.71    14382.95    486.87 o 
  19   1   9     1339.84     1505.14    414.59 o 
  21   1   9     6416.09     5609.39    426.83 o 
  23   1   9        2.41      658.62    552.04 o 
  25   1   9     5885.10     5651.58    488.98 o 
 -34   2   9      612.93      439.50    475.10 o 
 -32   2   9     3085.55     4350.65    564.38 o 
 -30   2   9       24.57      732.50    420.60 o 
 -28   2   9     4460.38     5128.39    398.82 o 
 -26   2   9      196.65      151.74    351.71 o 
 -24   2   9     7327.49     8013.22    466.31 o 
 -22   2   9     4574.92     5024.54    395.88 o 
 -20   2   9    13290.53    11833.04    718.38 o 
 -18   2   9      203.95      537.35    376.37 o 
 -16   2   9     2340.75     1961.57    321.84 o 
 -14   2   9     1765.75     1641.08    288.20 o 
 -12   2   9    16341.95    15208.69    598.38 o 
 -10   2   9     1685.03     2105.83    301.38 o 
  -8   2   9    26494.34    24634.07    734.35 o 
  -6   2   9        7.26      408.97    296.98 o 
  -4   2   9    20942.93    20928.25    567.02 o 
  -2   2   9     8324.46     8551.53    284.89 o 
   0   2   9    45584.89    44805.35    924.47 o 
   2   2   9       54.61       93.39    281.73 o 
   4   2   9    11976.24    11410.87    363.01 o 
   6   2   9     1113.71      728.10    266.59 o 
   8   2   9     7307.19     7327.16    295.37 o 
  10   2   9     4863.47     4801.04    387.58 o 
  12   2   9    25268.59    24150.60    877.97 o 
  14   2   9     1852.56     1462.15    439.75 o 
  16   2   9     6234.90     6344.48    470.89 o 
  18   2   9      363.72        0.00    771.98 o 
  20   2   9     4056.98     4358.84    489.25 o 
  22   2   9      254.52      794.63    433.70 o 
  24   2   9     2342.17     4230.31   1138.96 o 
 -33   3   9        0.61        0.00    499.80 o 
 -31   3   9      270.43      735.75    498.04 o 
 -29   3   9      383.95       91.21    581.59 o 
 -27   3   9       43.35      718.17    542.27 o 
 -25   3   9     1073.82      877.44    596.45 o 
 -23   3   9     1253.43      797.94    766.11 o 
 -21   3   9       74.63      494.92    377.53 o 
 -19   3   9       46.21      252.52    277.18 o 
 -17   3   9      944.82      963.17    340.60 o 
 -15   3   9     1216.93     1140.23    282.13 o 
 -13   3   9     3972.79     3999.83    330.64 o 
 -11   3   9     2347.67     1729.15    310.46 o 
  -9   3   9     2689.34     3214.79    290.20 o 
  -7   3   9      268.61      294.13    300.37 o 
  -5   3   9      895.38      875.06    271.39 o 
  -3   3   9      852.35     1068.70    260.52 o 
  -1   3   9      131.99      230.81    279.80 o 
   1   3   9      811.21      902.17    275.94 o 
   3   3   9     1470.14     1425.46    283.38 o 
   5   3   9      389.91        6.02    262.72 o 
   7   3   9      581.98      549.44    294.37 o 
   9   3   9     2509.67     2097.30    316.58 o 
  11   3   9      541.68      700.69    290.90 o 
  13   3   9      252.41      543.24    309.03 o 
  15   3   9        1.13       86.12    355.54 o 
  17   3   9      886.01     1121.31    502.12 o 
  19   3   9      253.66      747.66    669.58 o 
  21   3   9      456.20      368.52    571.62 o 
  23   3   9      225.78        0.00    529.65 o 
 -30   4   9      465.19      274.95    596.89 o 
 -28   4   9     4149.17     4716.89    604.11 o 
 -26   4   9      327.18      651.06    397.53 o 
 -24   4   9    10671.71     9430.35    407.12 o 
 -22   4   9        1.41      401.95    298.12 o 
 -20   4   9    10362.64    10776.89    336.38 o 
 -18   4   9     1966.60     2212.81    283.53 o 
 -16   4   9    14230.20    13901.76    733.91 o 
 -14   4   9      173.34      308.36    342.37 o 
 -12   4   9    13699.01    13646.24    502.02 o 
 -10   4   9     1232.65     1322.63    264.17 o 
  -8   4   9    13121.46    12825.86    350.34 o 
  -6   4   9     2995.20     2764.98    266.13 o 
  -4   4   9    39598.27    36603.84    649.73 o 
  -2   4   9      440.99      553.73    253.77 o 
   0   4   9    12962.44    13480.21    302.12 o 
   2   4   9     3137.68     3350.73    297.06 o 
   4   4   9     8138.69     7948.37    303.85 o 
   6   4   9     2368.71     2306.01    299.89 o 
   8   4   9    21314.04    21127.58    315.56 o 
  10   4   9      663.83      576.54    282.75 o 
  12   4   9     8253.19     8143.09    307.62 o 
  14   4   9     1426.38     1689.33    320.43 o 
  16   4   9    10922.48    10674.19    382.89 o 
  18   4   9      989.75     1211.90    384.67 o 
  20   4   9     4971.76     4680.49    515.10 o 
  22   4   9      154.46        0.00    657.42 o 
 -29   5   9     2392.70     2434.46    446.87 o 
 -27   5   9     1544.59     2157.48    371.18 o 
 -25   5   9      812.59     1231.64    413.50 o 
 -23   5   9     5021.36     5642.01    396.57 o 
 -21   5   9     5771.49     5650.92    381.08 o 
 -19   5   9     6622.86     6966.57    399.68 o 
 -17   5   9     9614.54    10379.17    396.96 o 
 -15   5   9    11091.49    10943.25    276.53 o 
 -13   5   9     4008.14     3560.82    298.48 o 
 -11   5   9    22251.05    21852.94   1056.57 o 
  -9   5   9    10364.82     9984.22    249.71 o 
  -7   5   9    18073.54    17720.72    358.53 o 
  -5   5   9     3589.96     3834.11    295.09 o 
  -3   5   9     8704.08     8741.97    306.48 o 
  -1   5   9     2230.60     2464.09    252.11 o 
   1   5   9    18465.18    18408.79    458.81 o 
   3   5   9     5928.19     5807.74    283.80 o 
   5   5   9    18866.35    18080.27    817.74 o 
   7   5   9     2224.42     2335.42    285.56 o 
   9   5   9    14350.29    13863.66    344.71 o 
  11   5   9     1091.12     1336.48    335.61 o 
  13   5   9     5516.82     4785.56    359.79 o 
  15   5   9      454.83      792.05    371.99 o 
  17   5   9     1672.05     2088.44    396.21 o 
  19   5   9       67.43      283.12    425.81 o 
 -26   6   9      269.34      768.51    473.44 o 
 -24   6   9      258.37      587.20    420.38 o 
 -22   6   9        0.46      311.14    409.73 o 
 -20   6   9      573.08      494.06    405.51 o 
 -18   6   9        0.20      174.96    307.57 o 
 -16   6   9     1692.49      957.05    325.44 o 
 -14   6   9       19.13        0.00    313.74 o 
 -12   6   9     4448.67     4024.20    275.68 o 
 -10   6   9       27.64      168.34    307.92 o 
  -8   6   9     1944.50     1503.58    264.59 o 
  -6   6   9     1637.43     1708.03    279.61 o 
  -4   6   9      540.18      986.31    286.13 o 
  -2   6   9      264.05      339.81    281.81 o 
   0   6   9     1689.71     1655.65    382.02 o 
   2   6   9       61.66      432.51    313.98 o 
   4   6   9     2939.66     3059.05    333.42 o 
   6   6   9       16.24      453.68    340.28 o 
   8   6   9        0.13      408.74    306.76 o 
  10   6   9      931.20      706.83    347.42 o 
  12   6   9       16.77      773.11    329.84 o 
  14   6   9      262.67      538.12    354.91 o 
  16   6   9      320.36        0.00    366.57 o 
 -21   7   9      307.17      797.48    403.38 o 
 -19   7   9     4156.56     4336.66    427.27 o 
 -17   7   9      175.36      418.28    341.13 o 
 -15   7   9     4462.24     4440.64    343.88 o 
 -13   7   9     1114.30     1126.14    377.73 o 
 -11   7   9     5028.45     5481.37    412.61 o 
  -9   7   9     2614.75     3002.65    424.39 o 
  -7   7   9     3375.48     3034.01    319.09 o 
  -5   7   9     1169.18     1764.46    498.41 o 
  -3   7   9    12954.01    12020.34    334.80 o 
  -1   7   9     1723.26     1961.80    360.76 o 
   1   7   9    10368.59    10059.95    358.43 o 
   3   7   9     3181.73     3511.36    439.68 o 
   5   7   9     8000.18     7676.10    478.99 o 
   7   7   9      386.79      372.49    330.96 o 
   9   7   9     6680.41     6528.16    381.72 o 
  11   7   9      631.38     1133.16    392.03 o 
  13   7   9     5993.47     6592.17    405.74 o 
 -14   8   9      159.10      445.03    380.43 o 
 -12   8   9     3452.98     3441.74    417.17 o 
 -10   8   9      679.41      878.99    378.27 o 
  -8   8   9     2026.83     1608.28    328.85 o 
  -6   8   9     2598.74     3141.62    330.75 o 
  -4   8   9     2983.57     3758.36    460.88 o 
  -2   8   9      964.42     1375.76    343.32 o 
   0   8   9     1667.93     1590.34    365.46 o 
   2   8   9      785.74     1747.32    464.79 o 
   4   8   9     1771.94     2165.26    439.32 o 
   6   8   9       48.29      563.17    397.23 o 
 -34   0  10     1057.78      985.41    593.25 o 
 -32   0  10      437.04     1357.52    538.52 o 
 -30   0  10     4160.68     4264.05    827.12 o 
 -28   0  10     2365.12     1913.52    565.80 o 
 -26   0  10    11355.01    11815.71    760.68 o 
 -24   0  10        7.75        0.00    616.49 o 
 -22   0  10       22.94        0.00    636.70 o 
 -20   0  10     2005.20     2283.07    640.46 o 
 -18   0  10    27394.56    27423.85    746.98 o 
 -16   0  10     1743.97     1509.37    612.38 o 
 -14   0  10    31193.57    30288.47    561.35 o 
 -12   0  10    10031.09     8993.55    631.90 o 
 -10   0  10    27180.68    25968.25    688.41 o 
  -8   0  10     7606.85     7587.68    545.76 o 
  -6   0  10    24517.19    23917.69   1072.86 o 
  -4   0  10     3536.72     2338.83   1767.10 o 
  -2   0  10    30294.54    30890.52    547.53 o 
   0   0  10      228.54       10.21    425.54 o 
   2   0  10    58803.13    57376.34    903.84 o 
   4   0  10      138.05        0.00    492.56 o 
   6   0  10    77613.78    76149.19   2188.16 o 
   8   0  10     2799.85     2833.07    437.68 o 
  10   0  10    16292.08    16082.62   1105.36 o 
  12   0  10    16330.66    15047.82    663.07 o 
  14   0  10     8026.85     7526.65    658.96 o 
  16   0  10       17.70        0.00    465.45 o 
  18   0  10    22823.71    21344.92    759.65 o 
  20   0  10       41.63     1000.08    745.27 o 
  22   0  10     3422.40     3555.09    793.22 o 
  24   0  10     2270.89     3495.84    846.30 o 
 -33   1  10      710.13      552.52    483.01 o 
 -31   1  10     1121.05     1430.95    419.69 o 
 -29   1  10      179.82        8.25    426.66 o 
 -27   1  10      431.73      828.89    348.38 o 
 -25   1  10     1670.56     2023.17    366.72 o 
 -23   1  10     1198.97     1235.08    312.16 o 
 -21   1  10    16182.24    15325.44    336.72 o 
 -19   1  10       96.43      216.51    404.80 o 
 -17   1  10      148.55      155.15    439.27 o 
 -15   1  10      509.42      316.97    389.59 o 
 -13   1  10     4827.92     4814.71    391.95 o 
 -11   1  10     6831.20     6701.26    397.36 o 
  -9   1  10     5993.86     6035.95    434.39 o 
  -7   1  10       18.66      313.60    376.49 o 
  -5   1  10    19028.23    18170.42    306.69 o 
  -3   1  10     1508.89     1505.92    251.30 o 
  -1   1  10    13804.76    13640.23    329.66 o 
   1   1  10    20582.18    19563.03    472.08 o 
   3   1  10       22.94      208.58    286.18 o 
   5   1  10     1326.93     1312.99    272.99 o 
   7   1  10     2609.73     2403.45    322.10 o 
   9   1  10      568.14      393.05    303.46 o 
  11   1  10     4319.37     4933.28    369.07 o 
  13   1  10     8778.43     8084.20    850.58 o 
  15   1  10     1221.65     1192.08    392.53 o 
  17   1  10     4319.87     4030.85    402.05 o 
  19   1  10     1273.57     1495.00    489.81 o 
  21   1  10     3556.60     4174.59   1150.95 o 
  23   1  10      841.50      314.37    928.84 o 
  25   1  10       13.85     1642.98    982.96 o 
 -32   2  10      145.82      562.71    363.45 o 
 -30   2  10     4136.69     4396.69    424.95 o 
 -28   2  10      102.74      568.06    402.11 o 
 -26   2  10     1699.14     1364.30    417.20 o 
 -24   2  10     1027.25     1188.63    391.08 o 
 -22   2  10    11245.84    11755.28    418.13 o 
 -20   2  10     8561.18     8401.73    397.17 o 
 -18   2  10    12713.59    11694.39    589.78 o 
 -16   2  10        3.80      477.45    394.03 o 
 -14   2  10     8477.80     8648.46    350.45 o 
 -12   2  10     3115.57     3171.03    295.16 o 
 -10   2  10    11614.35    10250.52    544.38 o 
  -8   2  10    22918.33    21622.19    445.51 o 
  -6   2  10    13774.39    13720.21    280.22 o 
  -4   2  10     9404.94     9054.16    330.62 o 
  -2   2  10    16404.07    16534.36    352.51 o 
   0   2  10       50.41      127.57    277.19 o 
   2   2  10     5661.29     5603.18    294.64 o 
   4   2  10      387.32      821.16    253.70 o 
   6   2  10     3560.18     3707.33    302.43 o 
   8   2  10     3036.71     3144.67    359.26 o 
  10   2  10    11631.49    11770.49    559.76 o 
  12   2  10    10232.76    10841.56    477.33 o 
  14   2  10     2913.98     2938.90    371.56 o 
  16   2  10       16.83      140.26    486.93 o 
  18   2  10      876.92      582.89    508.24 o 
  20   2  10      155.66        0.00    504.96 o 
  22   2  10     3493.10     4711.34    550.58 o 
  24   2  10      826.73      698.90    721.81 o 
 -31   3  10     3108.15     3410.89    504.15 o 
 -29   3  10     2682.63     2537.84    612.50 o 
 -27   3  10     5558.44     6031.00    560.02 o 
 -25   3  10      793.70      501.35    515.43 o 
 -23   3  10    21891.13    21112.01    469.28 o 
 -21   3  10      470.79      365.58    333.91 o 
 -19   3  10    27136.92    27244.73    945.96 o 
 -17   3  10     1263.13     1780.70    344.51 o 
 -15   3  10    15767.36    15438.15    583.93 o 
 -13   3  10     4969.19     4778.50    274.49 o 
 -11   3  10    18090.49    18579.96    526.58 o 
  -9   3  10     6654.83     6743.28    326.00 o 
  -7   3  10    51425.55    49298.18    847.21 o 
  -5   3  10     3369.24     3867.75    292.46 o 
  -3   3  10    47096.57    45398.33    790.40 o 
  -1   3  10     2830.55     3116.26    322.49 o 
   1   3  10    10587.83    11001.87    305.59 o 
   3   3  10     5208.37     5530.83    269.51 o 
   5   3  10     6797.17     7005.42    317.12 o 
   7   3  10     2745.46     2709.39    537.64 o 
   9   3  10    28229.67    28234.89    888.29 o 
  11   3  10     1490.36     1805.37    295.76 o 
  13   3  10    13788.12    14167.50    378.72 o 
  15   3  10     4829.61     4669.59    466.41 o 
  17   3  10     1471.10     1136.92    485.26 o 
  19   3  10     1583.35     1436.08    772.67 o 
  21   3  10     2153.28     3119.39   1398.92 o 
  23   3  10      434.75        0.00    596.62 o 
 -30   4  10     1289.90      318.61    540.11 o 
 -28   4  10       12.56      301.16    579.43 o 
 -26   4  10     1245.17     2008.83    632.68 o 
 -24   4  10     1360.89     1113.36    384.63 o 
 -22   4  10      651.14      398.48    344.56 o 
 -20   4  10     5184.73     5212.35    329.19 o 
 -18   4  10     6830.44     6682.73    279.02 o 
 -16   4  10      215.52      740.25    298.27 o 
 -14   4  10     2654.45     2515.94    409.68 o 
 -12   4  10        2.41      788.78    285.27 o 
 -10   4  10      827.06      586.52    260.14 o 
  -8   4  10     7081.14     7120.57    308.20 o 
  -6   4  10     2444.93     2493.95    332.30 o 
  -4   4  10    18169.44    18765.18    361.61 o 
  -2   4  10     4634.39     5049.76    291.17 o 
   0   4  10        0.11        0.00    273.04 o 
   2   4  10     1909.43     1885.72    293.03 o 
   4   4  10      436.98      943.75    296.82 o 
   6   4  10     3527.15     3270.92    287.03 o 
   8   4  10     5144.63     5315.96    255.23 o 
  10   4  10     3223.19     3033.78    283.35 o 
  12   4  10      835.16      951.58    315.35 o 
  14   4  10      421.45      767.90    354.08 o 
  16   4  10       20.96      676.99    378.48 o 
  18   4  10       80.21      236.80    484.39 o 
  20   4  10      221.08      205.98    615.81 o 
 -27   5  10     3344.64     3795.96    506.77 o 
 -25   5  10      455.04       40.97    415.20 o 
 -23   5  10        6.17      541.74    376.93 o 
 -21   5  10     1897.74     2160.85    352.45 o 
 -19   5  10      105.21        0.00    370.02 o 
 -17   5  10     1325.02     1806.31    311.39 o 
 -15   5  10     3330.99     3518.41    292.96 o 
 -13   5  10      323.34      953.60    275.31 o 
 -11   5  10     2669.70     3247.18    342.96 o 
  -9   5  10     3936.69     3651.06    301.08 o 
  -7   5  10       73.83      287.45    249.54 o 
  -5   5  10     2656.69     2901.61    260.99 o 
  -3   5  10     1019.48     1142.01    280.77 o 
  -1   5  10     1425.55     1750.39    276.02 o 
   1   5  10     5287.94     5389.53    322.20 o 
   3   5  10     4785.33     4888.93    309.96 o 
   5   5  10     4681.28     4865.84    389.93 o 
   7   5  10     2812.04     3059.15    305.46 o 
   9   5  10      124.74      354.72    338.57 o 
  11   5  10     3579.74     4169.20    355.61 o 
  13   5  10       39.35        8.21    334.90 o 
  15   5  10     2858.96     3281.54    380.26 o 
  17   5  10     4421.14     4856.08    477.04 o 
  19   5  10      723.54     1221.73    531.95 o 
 -24   6  10      220.85      207.26    365.42 o 
 -22   6  10     8144.80     8986.74    428.24 o 
 -20   6  10       98.77      539.78    399.08 o 
 -18   6  10     4996.45     5104.78    328.10 o 
 -16   6  10      532.65      899.08    369.83 o 
 -14   6  10    18520.39    17105.10    460.57 o 
 -12   6  10       67.15      397.75    293.04 o 
 -10   6  10    24595.73    24186.55    334.63 o 
  -8   6  10       16.20        0.00    280.08 o 
  -6   6  10     7965.19     8181.58    281.57 o 
  -4   6  10     5300.26     5624.78    329.25 o 
  -2   6  10    15194.78    15600.09    471.02 o 
   0   6  10      140.86      543.96    280.70 o 
   2   6  10    22710.87    23050.55    393.12 o 
   4   6  10     1691.53     1585.21    343.25 o 
   6   6  10    14365.22    14034.04    359.58 o 
   8   6  10     1960.22     1821.94    370.72 o 
  10   6  10     9850.32     9979.04    546.22 o 
  12   6  10       44.15      393.54    400.82 o 
  14   6  10     5491.28     5303.04    405.60 o 
 -19   7  10      583.37     1145.27    363.65 o 
 -17   7  10      737.51      551.39    500.48 o 
 -15   7  10      181.54      602.02    365.99 o 
 -13   7  10      623.52     1208.26    363.12 o 
 -11   7  10      410.00      507.40    343.33 o 
  -9   7  10     2001.38     2456.39    351.60 o 
  -7   7  10       43.03      705.55    327.49 o 
  -5   7  10     5024.11     5158.17    371.99 o 
  -3   7  10        5.17      145.64    360.23 o 
  -1   7  10       14.45      308.74    325.38 o 
   1   7  10      294.76      339.38    400.93 o 
   3   7  10     1404.73     1326.38    336.14 o 
   5   7  10     1352.83     1747.99    328.66 o 
   7   7  10     1144.76     1078.66    347.71 o 
   9   7  10       98.91      260.15    383.47 o 
  11   7  10      691.49     1088.32    622.50 o 
 -12   8  10      251.96      486.50    370.24 o 
 -10   8  10     1357.88     1820.01    378.91 o 
  -8   8  10     1073.13     1039.33    389.57 o 
  -6   8  10     7336.91     7259.82    315.13 o 
  -4   8  10     2205.78     2473.88    315.67 o 
  -2   8  10     3927.53     3455.39    374.55 o 
   0   8  10      160.73       52.42    325.08 o 
   2   8  10      812.45     1571.96    427.20 o 
 -33   1  11     2629.89     3522.82    451.44 o 
 -31   1  11       29.95      124.87    453.11 o 
 -29   1  11     4168.87     4677.38    373.68 o 
 -27   1  11      203.50      609.03    380.04 o 
 -25   1  11     5759.38     6739.04    423.02 o 
 -23   1  11     1548.21     1281.59    380.54 o 
 -21   1  11     9735.72     9456.55    521.59 o 
 -19   1  11     1225.35     1521.59    383.22 o 
 -17   1  11    23611.86    21001.34    396.91 o 
 -15   1  11      378.44      433.19    329.24 o 
 -13   1  11    21511.72    21114.09    469.56 o 
 -11   1  11       50.79      398.93    376.44 o 
  -9   1  11    25035.20    24190.72    455.24 o 
  -7   1  11      420.66      306.86    322.46 o 
  -5   1  11    26805.72    25433.22    571.93 o 
  -3   1  11      677.02      579.77    279.37 o 
  -1   1  11    15891.21    15572.80    416.29 o 
   1   1  11      323.20      413.50    286.03 o 
   3   1  11    37619.54    37200.13    794.20 o 
   5   1  11      642.22      863.92    288.42 o 
   7   1  11    18379.33    17633.30    507.00 o 
   9   1  11       28.92      317.47    341.09 o 
  11   1  11    10286.24     9913.57    345.27 o 
  13   1  11       95.41      510.91    377.59 o 
  15   1  11    13751.01    14342.07    450.04 o 
  17   1  11       70.23        0.00    371.62 o 
  19   1  11     6021.64     5288.51    460.97 o 
  21   1  11      139.80        0.00    457.63 o 
  23   1  11     5185.66     5948.10    620.78 o 
 -32   2  11     1358.52     2050.79    462.19 o 
 -30   2  11     3046.67     3468.69    435.60 o 
 -28   2  11     1890.79     1704.90    381.08 o 
 -26   2  11     1160.34      898.96    429.27 o 
 -24   2  11     9669.26     8884.33    430.01 o 
 -22   2  11     2890.00     3343.79    399.84 o 
 -20   2  11     4022.86     4095.13    424.07 o 
 -18   2  11     6851.48     6890.16    424.77 o 
 -16   2  11     2800.77     2483.53    420.02 o 
 -14   2  11     1239.38      926.63    342.44 o 
 -12   2  11     9978.89     9641.21    340.69 o 
 -10   2  11     9926.92     8643.01    404.74 o 
  -8   2  11     8729.18     8397.37    264.96 o 
  -6   2  11     3989.70     3940.46    285.04 o 
  -4   2  11    19515.68    18043.55    475.86 o 
  -2   2  11     5624.81     5355.41    271.27 o 
   0   2  11    15771.68    15130.34    693.42 o 
   2   2  11     8114.29     7899.59    300.63 o 
   4   2  11      831.84      886.30    259.56 o 
   6   2  11      303.61      573.22    377.32 o 
   8   2  11    18219.02    17942.03    526.18 o 
  10   2  11     1400.74     1518.57    304.82 o 
  12   2  11    11702.27    10882.83    331.94 o 
  14   2  11      533.31      249.68    755.88 o 
  16   2  11     2029.80     1872.49    881.07 o 
  18   2  11       53.20        0.00    629.50 o 
  20   2  11     3969.98     4501.35    600.05 o 
  22   2  11      212.67      894.86    609.62 o 
 -31   3  11       33.12        0.00    443.80 o 
 -29   3  11       23.74      232.32    435.70 o 
 -27   3  11      565.01     1638.09    659.47 o 
 -25   3  11       17.04       12.74    441.85 o 
 -23   3  11      491.89     1315.20    649.03 o 
 -21   3  11      639.65      680.97    731.57 o 
 -19   3  11     1076.63     1543.74    276.15 o 
 -17   3  11      364.01      465.19    302.53 o 
 -15   3  11     1298.00     1230.94    283.48 o 
 -13   3  11       79.57        0.00    321.23 o 
 -11   3  11        1.89      195.23    286.10 o 
  -9   3  11     2646.82     2896.32    332.85 o 
  -7   3  11      611.54      850.16    323.50 o 
  -5   3  11      386.04      791.41    324.10 o 
  -3   3  11     1130.45     1393.61    338.62 o 
  -1   3  11     2234.13     2514.34    299.24 o 
   1   3  11      106.18      294.19    318.37 o 
   3   3  11      427.51      610.13    300.11 o 
   5   3  11       18.29      339.17    271.02 o 
   7   3  11      147.32      735.66    308.63 o 
   9   3  11     1765.97     2031.19    290.52 o 
  11   3  11      798.02     1234.75    349.99 o 
  13   3  11        3.49        0.00    439.79 o 
  15   3  11      293.49        0.00    438.47 o 
  17   3  11      889.80      966.74    456.29 o 
  19   3  11       81.60      354.00    556.52 o 
  21   3  11      100.50      967.95   1243.77 o 
 -30   4  11      739.62      979.83    532.67 o 
 -28   4  11     5112.46     5360.91    608.19 o 
 -26   4  11     5236.80     5020.58    571.83 o 
 -24   4  11     3673.89     3284.31    390.69 o 
 -22   4  11     1958.11     1651.41    369.12 o 
 -20   4  11     6207.65     6338.56    312.95 o 
 -18   4  11     3253.24     3938.35    537.80 o 
 -16   4  11    11096.82    11359.89    300.62 o 
 -14   4  11     7082.70     6902.21    356.93 o 
 -12   4  11     7979.58     7341.13    310.36 o 
 -10   4  11      747.54     1008.50    274.56 o 
  -8   4  11    15991.62    15439.82    449.11 o 
  -6   4  11    11105.82    11034.25    447.58 o 
  -4   4  11    13805.20    13879.13    334.75 o 
  -2   4  11     3390.83     3512.11    344.99 o 
   0   4  11     9566.26     9208.20    633.16 o 
   2   4  11      400.03      496.31    298.48 o 
   4   4  11    12461.21    12450.56    585.60 o 
   6   4  11     7065.34     7487.46    345.74 o 
   8   4  11     2288.27     2726.41    302.75 o 
  10   4  11     3616.09     3943.01    485.11 o 
  12   4  11     5581.11     5509.72    367.98 o 
  14   4  11      612.45     1090.56    336.98 o 
  16   4  11     6207.35     6055.90    497.48 o 
  18   4  11     2899.10     2956.06    467.00 o 
 -27   5  11        0.37      277.18    737.17 o 
 -25   5  11     1201.17     2071.28    445.72 o 
 -23   5  11      122.78        0.00    371.46 o 
 -21   5  11     4348.71     5387.42    709.88 o 
 -19   5  11      651.93     1406.96    374.24 o 
 -17   5  11     4765.40     4584.72    365.65 o 
 -15   5  11      132.97      450.54    258.33 o 
 -13   5  11    14146.58    14611.49    319.31 o 
 -11   5  11      244.87      581.41    352.11 o 
  -9   5  11    14090.50    14735.78    324.17 o 
  -7   5  11      683.08     1701.75    337.53 o 
  -5   5  11     2999.88     2994.05    332.55 o 
  -3   5  11        2.80      315.33    347.04 o 
  -1   5  11    15573.83    14780.82    459.54 o 
   1   5  11      658.02      500.44    267.15 o 
   3   5  11    18662.14    17884.62    471.54 o 
   5   5  11      274.45      135.16    322.09 o 
   7   5  11    10611.87     9975.61    362.07 o 
   9   5  11      463.96      543.46    321.38 o 
  11   5  11     6941.83     6105.90    825.26 o 
  13   5  11        2.22        0.00    436.97 o 
  15   5  11     3257.55     3259.30    483.48 o 
  17   5  11     1014.31      935.37    461.02 o 
 -24   6  11      326.22     1024.47    389.80 o 
 -22   6  11       63.22       20.81    361.30 o 
 -20   6  11       49.92      300.53    406.34 o 
 -18   6  11      322.32      825.51    327.74 o 
 -16   6  11      145.21      555.89    375.82 o 
 -14   6  11     1355.89      751.73    366.43 o 
 -12   6  11       45.88        0.00    306.31 o 
 -10   6  11       32.71      475.75    371.47 o 
  -8   6  11        1.93      471.02    307.91 o 
  -6   6  11        0.32      271.87    311.53 o 
  -4   6  11      270.91      280.12    331.21 o 
  -2   6  11      471.60      826.79    287.12 o 
   0   6  11      149.14      437.36    332.29 o 
   2   6  11      861.94     1501.64    350.95 o 
   4   6  11        0.58      151.89    347.27 o 
   6   6  11       15.98       19.89    475.58 o 
   8   6  11      334.38      301.92    379.73 o 
  10   6  11       17.83      764.87    375.35 o 
  12   6  11      282.66      180.91    372.35 o 
 -17   7  11     4375.16     4559.74    415.23 o 
 -15   7  11        2.32      323.73    377.97 o 
 -13   7  11     3487.42     3266.54    412.86 o 
 -11   7  11      439.13      708.81    298.60 o 
  -9   7  11     6356.90     5964.65    355.09 o 
  -7   7  11       20.78      598.32    329.82 o 
  -5   7  11     7404.18     7309.04    374.78 o 
  -3   7  11      117.99      479.88    358.30 o 
  -1   7  11     8173.04     8441.80    377.36 o 
   1   7  11      205.55      306.45    378.61 o 
   3   7  11     4128.52     3882.13    349.72 o 
   5   7  11      211.13      153.29    335.91 o 
   7   7  11     3867.23     4165.80    409.02 o 
 -32   0  12     2410.33     2443.32    631.21 o 
 -30   0  12      236.52     1026.11    606.90 o 
 -28   0  12     4899.97     5611.42    818.56 o 
 -26   0  12      838.62     1214.83    699.03 o 
 -24   0  12     6401.28     5810.41    525.04 o 
 -22   0  12      441.77     1143.59    473.67 o 
 -20   0  12     7930.62     7512.27    484.63 o 
 -18   0  12     2561.79     2876.95    622.31 o 
 -16   0  12    21840.85    20847.96    709.99 o 
 -14   0  12     6612.49     5868.29    656.22 o 
 -12   0  12    15820.95    14788.56    678.48 o 
 -10   0  12      912.47     1106.94    648.34 o 
  -8   0  12    19091.46    17991.65   1724.63 o 
  -6   0  12     3037.01     2839.36    369.97 o 
  -4   0  12    34132.16    32565.44   2080.14 o 
  -2   0  12     1444.42     1662.96    450.41 o 
   0   0  12    15188.80    15498.95    670.09 o 
   2   0  12      181.29      397.99    479.06 o 
   4   0  12    51133.38    50788.61    547.61 o 
   6   0  12     9781.16    10017.91    466.82 o 
   8   0  12     9352.17     9970.16    487.97 o 
  10   0  12     4559.59     3977.60    516.51 o 
  12   0  12     6806.25     6782.75    721.98 o 
  14   0  12     1834.54     1991.26    761.02 o 
  16   0  12    10997.09    10133.72    577.79 o 
  18   0  12        6.39        0.00    735.33 o 
  20   0  12     2970.25     3082.45    889.46 o 
 -33   1  12      617.59      595.92    437.53 o 
 -31   1  12      484.24        0.00    626.11 o 
 -29   1  12     3818.52     4522.55    829.04 o 
 -27   1  12      106.37      776.42    349.17 o 
 -25   1  12      153.66      360.13    528.15 o 
 -23   1  12     8381.50     8586.07    497.18 o 
 -21   1  12      355.33     1023.11    385.46 o 
 -19   1  12       22.30      279.63    329.01 o 
 -17   1  12      768.37        0.00    455.52 o 
 -15   1  12      720.85     1154.05    450.29 o 
 -13   1  12     2172.80     2517.91    373.15 o 
 -11   1  12      825.25     1195.25    454.29 o 
  -9   1  12      208.57      559.04    336.54 o 
  -7   1  12     4882.69     4677.09    338.44 o 
  -5   1  12     9694.64     9565.98    303.27 o 
  -3   1  12     2082.85     2275.07    288.28 o 
  -1   1  12      654.21      704.49    292.31 o 
   1   1  12      256.96      274.64    296.55 o 
   3   1  12      372.76      364.13    302.80 o 
   5   1  12     3477.78     3729.50    311.74 o 
   7   1  12     2317.15     2377.11    335.49 o 
   9   1  12     5372.25     5564.78    329.61 o 
  11   1  12      478.59      581.12    386.02 o 
  13   1  12      421.59      643.31    373.87 o 
  15   1  12      428.90      481.43    721.64 o 
  17   1  12        7.90      483.74    519.04 o 
  19   1  12       12.24       73.91    485.72 o 
  21   1  12      527.06      747.17    510.83 o 
 -32   2  12     2805.97     2807.31    442.91 o 
 -30   2  12      762.53      864.80    468.38 o 
 -28   2  12     1286.98     2009.99    391.88 o 
 -26   2  12      977.42     1330.98    357.77 o 
 -24   2  12     4125.49     4402.04    357.35 o 
 -22   2  12        4.22      383.31    298.51 o 
 -20   2  12     7111.93     7255.74    528.92 o 
 -18   2  12     1937.08     2087.35    420.17 o 
 -16   2  12     3933.81     4043.02    409.47 o 
 -14   2  12    15048.86    13160.41    447.73 o 
 -12   2  12    10290.35     9873.83    338.36 o 
 -10   2  12      361.35      484.32    287.65 o 
  -8   2  12    11976.77    11887.72    370.12 o 
  -6   2  12       10.18        0.00    286.68 o 
  -4   2  12     5643.25     5140.40    352.05 o 
  -2   2  12     5492.87     5026.38    302.56 o 
   0   2  12     9951.28     9579.32    311.81 o 
   2   2  12    10247.18     9886.15    293.09 o 
   4   2  12     3149.01     3769.98    312.89 o 
   6   2  12      104.72        0.00    316.30 o 
   8   2  12     5661.65     6091.05    319.76 o 
  10   2  12      152.55      387.97    351.59 o 
  12   2  12     6077.50     6431.27    378.32 o 
  14   2  12      284.31     1071.37    977.31 o 
  16   2  12      992.65     1341.16    774.55 o 
  18   2  12     3136.03     3769.69    575.72 o 
  20   2  12     1153.34     1060.83    599.43 o 
 -31   3  12     4743.29     5119.78    445.01 o 
 -29   3  12        1.78      242.96    443.15 o 
 -27   3  12     9256.55    10045.30    621.46 o 
 -25   3  12      297.65       97.27    520.95 o 
 -23   3  12     4923.12     5005.31    418.95 o 
 -21   3  12     2659.02     2912.05    423.57 o 
 -19   3  12     9643.58     9617.15    419.52 o 
 -17   3  12     1956.18     2138.71    261.63 o 
 -15   3  12    31437.74    30552.31    637.91 o 
 -13   3  12      395.03      581.62    306.43 o 
 -11   3  12    25219.07    23960.56    432.31 o 
  -9   3  12      537.82      744.33    337.56 o 
  -7   3  12    19766.15    19741.60    391.87 o 
  -5   3  12     6868.12     6914.43    386.77 o 
  -3   3  12    25864.77    26266.04    513.08 o 
  -1   3  12      657.59      608.47    323.19 o 
   1   3  12    30027.54    30531.23    459.22 o 
   3   3  12       33.23      376.16    304.75 o 
   5   3  12    17834.30    18096.46    572.90 o 
   7   3  12     5097.39     5381.83    360.28 o 
   9   3  12    10117.78    11262.35    357.26 o 
  11   3  12     1449.64     1322.37    406.30 o 
  13   3  12    12089.99    12070.19    516.84 o 
  15   3  12       16.31      145.41    518.88 o 
  17   3  12     8622.94     9170.59   1511.94 o 
  19   3  12      187.11      981.74    862.06 o 
 -28   4  12     1198.40      955.20    924.73 o 
 -26   4  12      316.92      172.28    496.63 o 
 -24   4  12      583.65      770.70    382.38 o 
 -22   4  12        1.04       86.91    375.11 o 
 -20   4  12     2828.17     3001.25    332.30 o 
 -18   4  12     3721.99     3377.99    338.95 o 
 -16   4  12     4986.27     5128.02    340.60 o 
 -14   4  12     8003.21     7387.45    296.56 o 
 -12   4  12     1905.01     2185.17    304.89 o 
 -10   4  12      768.57     1389.25    278.28 o 
  -8   4  12     7060.62     7157.79    329.72 o 
  -6   4  12     1625.73     1909.29    308.80 o 
  -4   4  12     9973.76     9680.55    350.40 o 
  -2   4  12     3320.88     3473.55    342.76 o 
   0   4  12     3733.58     3616.20    342.95 o 
   2   4  12     8628.45     8776.13    381.64 o 
   4   4  12     8268.70     8007.07    372.38 o 
   6   4  12      668.93     1154.76    407.34 o 
   8   4  12     4913.22     4891.68   1046.47 o 
  10   4  12      182.12      369.04    353.09 o 
  12   4  12     3162.65     3407.78    378.54 o 
  14   4  12      639.15      913.69    455.40 o 
  16   4  12     1310.04     1498.20    468.99 o 
 -25   5  12      729.41     1043.67    464.27 o 
 -23   5  12     2005.92     1638.18    397.75 o 
 -21   5  12      303.17      528.17    405.88 o 
 -19   5  12     2524.34     2265.83    337.77 o 
 -17   5  12      729.85      946.89    376.14 o 
 -15   5  12      115.78        0.00    368.53 o 
 -13   5  12     2743.56     3599.71    354.93 o 
 -11   5  12      412.73      131.56    324.26 o 
  -9   5  12        4.73      185.31    400.27 o 
  -7   5  12     6362.96     6529.30    356.92 o 
  -5   5  12      915.75     1108.55    316.88 o 
  -3   5  12     2972.81     3026.29    324.90 o 
  -1   5  12      261.30     1079.05    355.95 o 
   1   5  12      520.59      855.82    368.43 o 
   3   5  12     2399.08     2525.52    344.07 o 
   5   5  12     4739.80     4999.72    397.85 o 
   7   5  12       39.41      128.71    361.03 o 
   9   5  12     2179.50     1813.30    429.48 o 
  11   5  12      660.65     1074.53    431.16 o 
  13   5  12     3143.26     3313.34    437.07 o 
  15   5  12      679.32      997.58    510.01 o 
 -22   6  12      113.97      562.21    447.70 o 
 -20   6  12     4483.02     4794.19    400.56 o 
 -18   6  12       72.00      643.87    333.38 o 
 -16   6  12     3111.83     3872.71    440.25 o 
 -14   6  12        7.50        0.00    339.77 o 
 -12   6  12     8613.40     8223.30    374.51 o 
 -10   6  12        6.23      234.13    375.67 o 
  -8   6  12     5789.99     5440.99    388.68 o 
  -6   6  12     2892.96     2451.11    471.47 o 
  -4   6  12     1373.81     1478.00    360.34 o 
  -2   6  12      652.86     1139.20    389.90 o 
   0   6  12     8162.71     8561.08    342.77 o 
   2   6  12       49.31      542.67    313.79 o 
   4   6  12     3146.35     3286.43    366.62 o 
   6   6  12     2005.33     1698.17    368.03 o 
   8   6  12     2845.03     3941.95    416.89 o 
  10   6  12     4052.90     4289.16    443.15 o 
 -15   7  12      571.41      513.66    366.89 o 
 -13   7  12     2523.93     2592.05    347.52 o 
 -11   7  12      126.06      541.69    389.33 o 
  -9   7  12      346.58      738.10    384.75 o 
  -7   7  12     2615.30     3439.69    399.52 o 
  -5   7  12       43.97        0.00    325.92 o 
  -3   7  12       55.40      313.27    340.01 o 
  -1   7  12      180.78      417.03    358.98 o 
   1   7  12       57.61        0.00    381.25 o 
   3   7  12      468.49      657.10    329.80 o 
   5   7  12      335.94      938.09    398.74 o 
 -31   1  13      925.58     1375.12    570.82 o 
 -29   1  13      387.80      660.81    483.68 o 
 -27   1  13     4579.30     4329.76    460.96 o 
 -25   1  13      594.82      269.31    431.40 o 
 -23   1  13     3585.04     3832.12    560.72 o 
 -21   1  13     2979.30     2919.67    294.75 o 
 -19   1  13     3620.53     4021.31    395.54 o 
 -17   1  13     3645.20     4009.09    702.04 o 
 -15   1  13     8007.30     6745.24    343.92 o 
 -13   1  13     3717.57     3856.60    356.76 o 
 -11   1  13     5235.03     4943.62    364.45 o 
  -9   1  13     5742.16     5358.42    357.69 o 
  -7   1  13     6910.45     6077.93    358.07 o 
  -5   1  13     1702.61     1497.21    302.24 o 
  -3   1  13     7877.44     7694.37    344.32 o 
  -1   1  13     3023.23     3037.91    342.12 o 
   1   1  13     2038.80     2334.03    296.46 o 
   3   1  13    10132.93     9521.87    321.61 o 
   5   1  13     3064.14     2856.16    305.71 o 
   7   1  13      575.34      860.52    295.86 o 
   9   1  13     4504.60     4342.21    344.91 o 
  11   1  13     1823.22     1689.64    413.21 o 
  13   1  13     2446.24     2449.40    543.82 o 
  15   1  13     1437.44     1764.71    469.46 o 
  17   1  13     1939.83     2287.20    590.05 o 
  19   1  13      790.45     1001.62    510.32 o 
 -30   2  13     2927.67     2623.90    480.73 o 
 -28   2  13       68.71      324.14    732.08 o 
 -26   2  13     4014.25     4474.20    390.07 o 
 -24   2  13        5.60      116.17    585.04 o 
 -22   2  13    11743.78    11238.09    341.98 o 
 -20   2  13     2001.48     1438.29    371.52 o 
 -18   2  13     5567.25     4076.13   1265.94 o 
 -16   2  13       36.73      104.82    360.84 o 
 -14   2  13    12147.21    11998.12    501.93 o 
 -12   2  13      836.49      836.96    387.51 o 
 -10   2  13    16873.55    16034.68    491.48 o 
  -8   2  13      368.53      705.05    311.11 o 
  -6   2  13    17636.50    17151.51    386.93 o 
  -4   2  13      353.45      508.74    340.67 o 
  -2   2  13    26111.03    26414.45    704.21 o 
   0   2  13     2894.58     3223.80    339.43 o 
   2   2  13    11147.40    10762.28    348.65 o 
   4   2  13      631.01     1060.50    318.48 o 
   6   2  13    19676.43    19650.17    369.43 o 
   8   2  13     1379.11     1333.17    351.27 o 
  10   2  13    13762.15    13788.29    394.56 o 
  12   2  13       53.69      158.23    380.64 o 
  14   2  13     5945.81     5896.13    566.67 o 
  16   2  13      441.83      832.97    945.46 o 
  18   2  13     4484.86     4578.18    663.58 o 
 -29   3  13        1.66      177.44    428.98 o 
 -27   3  13      425.94     1134.72    432.49 o 
 -25   3  13      288.24      216.89    407.52 o 
 -23   3  13      253.04        0.00    435.66 o 
 -21   3  13       59.04       66.77    446.22 o 
 -19   3  13       50.64      633.90    415.34 o 
 -17   3  13      371.13      634.72    361.35 o 
 -15   3  13      120.15      418.62    342.23 o 
 -13   3  13      799.92      938.92    290.18 o 
 -11   3  13     1572.72     1983.04    307.32 o 
  -9   3  13      781.09      432.46    343.79 o 
  -7   3  13      683.76      603.69    328.59 o 
  -5   3  13       25.64      285.74    343.95 o 
  -3   3  13      236.03       60.65    337.17 o 
  -1   3  13      475.97      242.44    342.16 o 
   1   3  13     3062.04     2915.97    321.89 o 
   3   3  13      331.43      844.13    326.90 o 
   5   3  13        3.79        0.00    331.10 o 
   7   3  13     1199.98     1017.43    322.75 o 
   9   3  13       96.51        0.00    399.36 o 
  11   3  13       32.53      517.36    386.30 o 
  13   3  13      112.84      679.30    412.82 o 
  15   3  13      364.44      655.28    522.97 o 
  17   3  13       88.90      803.81   1436.08 o 
 -26   4  13     4736.37     5019.23    844.56 o 
 -24   4  13      165.35        0.00    419.52 o 
 -22   4  13     2865.75     2536.97    644.23 o 
 -20   4  13        5.62       74.04    306.55 o 
 -18   4  13    12080.78    12061.41    386.12 o 
 -16   4  13      225.33      609.72    284.66 o 
 -14   4  13     8141.23     8020.19    369.18 o 
 -12   4  13      145.10      333.15    347.75 o 
 -10   4  13     9318.10     8666.85    366.71 o 
  -8   4  13      379.85      523.85    295.72 o 
  -6   4  13    18359.03    18221.65    348.94 o 
  -4   4  13       75.90      404.95    349.26 o 
  -2   4  13     7359.60     7948.37    355.27 o 
   0   4  13     1118.85     1327.86    352.00 o 
   2   4  13    10260.68     9741.26    352.87 o 
   4   4  13        4.99        0.00    378.71 o 
   6   4  13     8356.86     8602.93    366.94 o 
   8   4  13      103.91      437.88    336.69 o 
  10   4  13     2857.65     3864.07    465.49 o 
  12   4  13     1940.96     1793.40    474.78 o 
  14   4  13     7476.08     8086.82    601.68 o 
 -23   5  13     1486.87     1599.74    361.33 o 
 -21   5  13      293.57      497.96    375.97 o 
 -19   5  13     1045.09     1068.88    340.21 o 
 -17   5  13     1623.17     2171.30    329.27 o 
 -15   5  13     2233.86     2311.79    351.09 o 
 -13   5  13     6154.55     6513.73    354.60 o 
 -11   5  13     3113.33     3154.21    347.66 o 
  -9   5  13       87.65      233.84    359.28 o 
  -7   5  13     1648.12     1552.80    371.81 o 
  -5   5  13      467.16      764.80    308.63 o 
  -3   5  13     2648.00     3582.32    403.49 o 
  -1   5  13     4810.74     4947.54    398.44 o 
   1   5  13     5246.25     5892.80    401.86 o 
   3   5  13     2883.23     2312.21    397.16 o 
   5   5  13     1468.36     1927.99    403.41 o 
   7   5  13     1408.95     1338.67    418.70 o 
   9   5  13     1747.64     1745.86    430.09 o 
  11   5  13     1283.09     1166.59    482.00 o 
 -20   6  13      194.37      597.83    341.51 o 
 -18   6  13      266.33        0.00    365.02 o 
 -16   6  13        1.04      699.19    378.94 o 
 -14   6  13      387.41      684.65    406.77 o 
 -12   6  13       99.65      119.60    478.10 o 
 -10   6  13       46.56        0.00    347.87 o 
  -8   6  13      563.54      903.66    331.77 o 
  -6   6  13      258.14      412.53    376.88 o 
  -4   6  13      271.90      797.89    366.01 o 
  -2   6  13      105.75        0.00    357.65 o 
   0   6  13      278.95      599.19    396.62 o 
   2   6  13       93.75      129.57    422.92 o 
   4   6  13        0.21        0.00    433.73 o 
   6   6  13      126.82      491.50    460.54 o 
   8   6  13       13.78     1027.99    451.98 o 
 -11   7  13     4780.25     5203.27    448.43 o 
  -9   7  13     3039.95     2842.63    410.86 o 
  -7   7  13     4084.97     3630.45    378.66 o 
  -5   7  13     3689.91     4200.34    400.08 o 
  -3   7  13     5838.72     6404.25    456.99 o 
  -1   7  13     1849.29     1841.02    462.21 o 
 -30   0  14      428.42       94.53    655.53 o 
 -28   0  14      508.01     1201.13    847.33 o 
 -26   0  14     8187.77     8779.15    786.02 o 
 -24   0  14     3290.50     3686.95    758.28 o 
 -22   0  14     1114.11     1728.57    670.95 o 
 -20   0  14     7221.12     7819.48    527.44 o 
 -18   0  14     4592.17     4136.30    679.17 o 
 -16   0  14      603.34      535.32    666.84 o 
 -14   0  14     1797.19     2195.73    629.16 o 
 -12   0  14      624.66      545.94    654.85 o 
 -10   0  14     6759.32     6718.02    508.26 o 
  -8   0  14    13371.62    13549.88    540.58 o 
  -6   0  14    15226.51    14956.89    996.49 o 
  -4   0  14      346.59      842.37    467.39 o 
  -2   0  14     7476.74     6674.79    484.86 o 
   0   0  14     1172.97     1476.42    478.21 o 
   2   0  14     2593.73     2855.80    413.79 o 
   4   0  14    10841.59    11135.22    455.07 o 
   6   0  14     4631.18     4321.54    457.43 o 
   8   0  14     5509.40     5816.50    498.55 o 
  10   0  14     2878.59     3217.66    471.52 o 
  12   0  14     4153.17     3825.32    597.99 o 
  14   0  14     2020.56     2556.03    769.24 o 
  16   0  14      637.40     1679.25    900.76 o 
 -29   1  14     1203.91      647.07    435.99 o 
 -27   1  14      228.55      838.71    395.59 o 
 -25   1  14     8233.30     9667.12    363.78 o 
 -23   1  14      101.70       37.10    506.75 o 
 -21   1  14    13378.30    14704.72   1015.56 o 
 -19   1  14      182.54      611.52    400.69 o 
 -17   1  14     1171.53     1464.07    329.90 o 
 -15   1  14      346.39     1253.38    725.62 o 
 -13   1  14    14054.19    13352.26    305.73 o 
 -11   1  14       10.24      450.15    319.29 o 
  -9   1  14    16619.21    16714.00    387.82 o 
  -7   1  14     1970.12     1836.35    331.54 o 
  -5   1  14    13423.40    12796.98   1610.62 o 
  -3   1  14     1844.52     2282.59    303.21 o 
  -1   1  14     4151.83     4454.91    319.72 o 
   1   1  14     2835.36     2895.59    310.75 o 
   3   1  14      583.71      705.60    313.40 o 
   5   1  14      109.45      281.85    328.54 o 
   7   1  14     8896.87     9309.32    351.63 o 
   9   1  14     1429.02     1350.96    360.85 o 
  11   1  14     3773.86     4555.17    427.68 o 
  13   1  14      224.85        0.00    648.17 o 
  15   1  14       56.41      228.32    538.40 o 
  17   1  14       60.01        0.00    501.38 o 
 -30   2  14      554.95     1355.64    505.78 o 
 -28   2  14      784.92      631.57    443.51 o 
 -26   2  14       12.26      101.28    396.55 o 
 -24   2  14      424.85      813.15    460.16 o 
 -22   2  14      107.47        0.00    422.79 o 
 -20   2  14      419.12      517.47    345.97 o 
 -18   2  14        5.96        8.49    338.44 o 
 -16   2  14     5414.20     5379.90    341.83 o 
 -14   2  14      303.40     1388.05    354.40 o 
 -12   2  14     8930.58     8449.64    332.33 o 
 -10   2  14      272.82       73.41    317.48 o 
  -8   2  14        7.43       15.60    360.12 o 
  -6   2  14      195.95      423.95    290.49 o 
  -4   2  14     6262.72     6408.91    385.44 o 
  -2   2  14       55.71        0.00    305.44 o 
   0   2  14    13319.80    13515.23    423.98 o 
   2   2  14       19.10        0.00    336.90 o 
   4   2  14     1796.53     2443.62    329.87 o 
   6   2  14       16.80      128.64    346.70 o 
   8   2  14     1099.16     1462.09    338.95 o 
  10   2  14      576.73      458.35    385.51 o 
  12   2  14     1762.24     2459.50    440.06 o 
  14   2  14        4.27       87.14    604.40 o 
  16   2  14     3759.25     3888.09    712.90 o 
 -27   3  14      911.44     1435.86    482.09 o 
 -25   3  14      942.28     1322.74    625.51 o 
 -23   3  14       37.87      580.13    462.11 o 
 -21   3  14     3390.45     3295.41    464.41 o 
 -19   3  14       67.02        0.00    385.22 o 
 -17   3  14    15963.87    15593.11    634.26 o 
 -15   3  14     2408.54     2536.56    393.03 o 
 -13   3  14    12798.39    13960.09    407.82 o 
 -11   3  14     2755.23     2282.28    495.93 o 
  -9   3  14     3504.70     3208.05    323.43 o 
  -7   3  14     1386.33     1260.85    319.96 o 
  -5   3  14     9233.93     9322.85    367.28 o 
  -3   3  14     2875.51     2807.67    367.73 o 
  -1   3  14    18561.21    18669.62    674.36 o 
   1   3  14     3672.66     2996.04    772.02 o 
   3   3  14    14045.62    14297.62    612.40 o 
   5   3  14     1316.79     1294.38    351.17 o 
   7   3  14     5982.58     5828.50    357.67 o 
   9   3  14      647.46      842.77    382.19 o 
  11   3  14     3261.27     3230.30    423.62 o 
  13   3  14     3129.31     4090.28    489.06 o 
  15   3  14     7461.35     6888.21    539.11 o 
 -26   4  14       28.53     1112.12    473.10 o 
 -24   4  14       74.92      468.76    419.21 o 
 -22   4  14      171.43      821.52    489.34 o 
 -20   4  14      223.59      436.33    308.44 o 
 -18   4  14        1.49      353.61    381.45 o 
 -16   4  14     2274.99     2652.31    328.09 o 
 -14   4  14      215.73       94.86    338.31 o 
 -12   4  14      294.82       40.85    340.44 o 
 -10   4  14       55.49      230.47    331.36 o 
  -8   4  14        5.54       82.59    353.45 o 
  -6   4  14       84.42      529.30    323.02 o 
  -4   4  14       90.95      769.28    366.83 o 
  -2   4  14       29.55        0.00    370.10 o 
   0   4  14     5500.19     6223.26    453.92 o 
   2   4  14        1.25      212.87    369.76 o 
   4   4  14     2334.35     2887.68    398.86 o 
   6   4  14        8.10      322.98    367.15 o 
   8   4  14       44.02      419.95    431.06 o 
  10   4  14       54.47        0.00    421.35 o 
  12   4  14     1099.30     1497.20    570.90 o 
 -23   5  14      114.58      525.99    443.09 o 
 -21   5  14     3758.44     5872.13    931.86 o 
 -19   5  14       20.74        0.00    383.64 o 
 -17   5  14     2021.61     2018.03    348.91 o 
 -15   5  14      974.51     1320.02    357.69 o 
 -13   5  14      348.83        0.00    334.27 o 
 -11   5  14      536.54      435.17    357.44 o 
  -9   5  14    10704.86    10929.89    376.98 o 
  -7   5  14       25.08      667.02    323.86 o 
  -5   5  14     5243.32     5432.42    398.99 o 
  -3   5  14      282.59       48.61    363.29 o 
  -1   5  14      615.15     1180.39    394.50 o 
   1   5  14      498.04     1218.49    398.81 o 
   3   5  14     3333.08     3794.38    378.10 o 
   5   5  14        1.82      502.67    446.88 o 
   7   5  14     3171.32     2771.63    450.35 o 
   9   5  14      296.81      613.92    411.35 o 
 -16   6  14     1945.80     2235.74    407.75 o 
 -14   6  14     3252.07     2731.81    519.11 o 
 -12   6  14     5336.34     5358.02    410.01 o 
 -10   6  14     6517.69     6605.20    381.59 o 
  -8   6  14     5232.91     6243.67    422.62 o 
  -6   6  14     2365.77     2791.24    382.86 o 
  -4   6  14     6842.71     6955.11    429.49 o 
  -2   6  14     3846.10     4751.99    531.77 o 
   0   6  14     1080.61      943.76    366.40 o 
   2   6  14     2723.97     3699.27    523.22 o 
   4   6  14     2207.69     2097.82    448.14 o 
 -29   1  15      894.12     1949.08    723.62 o 
 -27   1  15     3956.11     3548.97    468.73 o 
 -25   1  15      450.77     1219.38    541.33 o 
 -23   1  15     3089.38     3215.69    547.25 o 
 -21   1  15       99.16      329.20    414.80 o 
 -19   1  15     8464.84     7369.16    481.93 o 
 -17   1  15      603.60        0.00    493.37 o 
 -15   1  15     8136.59     7945.86    429.06 o 
 -13   1  15        2.01        0.00    289.02 o 
 -11   1  15    11612.76    11487.85    563.94 o 
  -9   1  15      479.16      715.33    331.50 o 
  -7   1  15    12411.49    11867.01    380.45 o 
  -5   1  15     1733.01     1847.69    402.70 o 
  -3   1  15    10762.14    10902.67    348.85 o 
  -1   1  15     1000.06     1303.01    326.99 o 
   1   1  15     8895.46     9023.62    352.67 o 
   3   1  15        8.78      507.62    318.34 o 
   5   1  15     6899.69     7100.21    366.28 o 
   7   1  15      442.90      857.89    338.23 o 
   9   1  15     6527.97     6609.75    387.81 o 
  11   1  15       53.59        0.00    423.32 o 
  13   1  15     3903.32     5799.68   1023.89 o 
  15   1  15      250.48      793.17    533.88 o 
 -28   2  15      341.12     1140.18    493.48 o 
 -26   2  15      910.76     1260.62    474.25 o 
 -24   2  15     4187.02     4446.83    393.01 o 
 -22   2  15      447.98      237.85    462.68 o 
 -20   2  15     3256.45     2839.51    368.01 o 
 -18   2  15      183.14        0.00    544.44 o 
 -16   2  15     3002.42     3034.21    423.48 o 
 -14   2  15     1341.79     1653.49    312.66 o 
 -12   2  15     6835.05     6952.55    478.63 o 
 -10   2  15      193.45      365.60    323.90 o 
  -8   2  15     3109.94     2920.38    365.24 o 
  -6   2  15     2332.81     1978.73    311.63 o 
  -4   2  15     3891.03     3771.10    362.81 o 
  -2   2  15      288.19        9.29    316.23 o 
   0   2  15    12663.30    12930.54    462.67 o 
   2   2  15      365.65      520.23    344.50 o 
   4   2  15     3508.51     3115.35    518.67 o 
   6   2  15     3549.77     3832.48    373.94 o 
   8   2  15     4544.27     4860.47    360.08 o 
  10   2  15      787.07      863.54    394.22 o 
  12   2  15     1712.75     2007.80    515.34 o 
  14   2  15     1426.34     1590.21    501.97 o 
 -25   3  15       57.90      694.43    479.63 o 
 -23   3  15       70.72      129.14    348.32 o 
 -21   3  15       55.79      381.46    412.25 o 
 -19   3  15      588.64     1183.38    408.25 o 
 -17   3  15       10.38      771.49    548.57 o 
 -15   3  15      282.00      500.96    446.94 o 
 -13   3  15       11.54        0.00    411.91 o 
 -11   3  15      386.85      554.90    404.16 o 
  -9   3  15       45.05       85.05    301.62 o 
  -7   3  15      944.14     1074.03    343.67 o 
  -5   3  15      366.49      838.38    335.10 o 
  -3   3  15      277.54     1075.08    371.75 o 
  -1   3  15     1938.43     1845.63    372.33 o 
   1   3  15        0.13      549.80    382.27 o 
   3   3  15        7.13      509.67    313.41 o 
   5   3  15      139.86        0.00    366.15 o 
   7   3  15      207.47      676.45    360.64 o 
   9   3  15      436.96      506.09    387.51 o 
  11   3  15       15.39      294.42    411.04 o 
 -24   4  15     1748.29     1456.63    516.19 o 
 -22   4  15      783.59     1377.87    436.97 o 
 -20   4  15     5155.29     5110.27    634.90 o 
 -18   4  15      557.85      383.55    501.16 o 
 -16   4  15     7910.26     7480.56    361.67 o 
 -14   4  15       63.18      614.50    370.84 o 
 -12   4  15     5725.25     5100.30    408.96 o 
 -10   4  15     3325.59     3517.75    359.81 o 
  -8   4  15     7251.46     6833.94    348.26 o 
  -6   4  15     1474.54     1388.63    338.52 o 
  -4   4  15     5004.99     5153.94    414.61 o 
  -2   4  15     1135.18      663.23    398.73 o 
   0   4  15     4907.12     4642.93    383.56 o 
   2   4  15     1036.37     1504.95    487.67 o 
   4   4  15     7107.32     6793.69    429.32 o 
   6   4  15      407.72      928.27    415.29 o 
   8   4  15     1083.57     1426.33    745.68 o 
  10   4  15     1149.77     1155.12    437.38 o 
 -19   5  15     1976.04     2110.68    411.27 o 
 -17   5  15        1.98       67.65    350.72 o 
 -15   5  15     4399.35     4847.34    423.10 o 
 -13   5  15       90.81      104.78    393.27 o 
 -11   5  15     2148.15     2698.75    411.79 o 
  -9   5  15      972.59      696.44    396.14 o 
  -7   5  15     1500.01     1519.83    426.87 o 
  -5   5  15       40.26        0.00    424.54 o 
  -3   5  15     5788.03     5410.73    426.83 o 
  -1   5  15      438.16      228.39    418.05 o 
   1   5  15     3008.48     2851.33    405.40 o 
   3   5  15        2.45        0.00    427.69 o 
   5   5  15     1148.12     1457.44    451.74 o 
 -12   6  15       26.12        0.00    411.06 o 
 -10   6  15       54.49      730.23    400.80 o 
  -8   6  15      467.88      584.13    595.59 o 
  -6   6  15        1.17        0.00    455.26 o 
  -4   6  15        8.85      587.53    427.06 o 
  -2   6  15      247.29      487.76    432.66 o 
 -26   0  16     7630.87     7542.75    864.46 o 
 -24   0  16      169.50     1051.80    798.70 o 
 -22   0  16    11875.54    12545.56    598.68 o 
 -20   0  16     3636.37     3044.77    774.38 o 
 -18   0  16    10791.04    10786.51    796.64 o 
 -16   0  16     2175.41     2117.64    723.35 o 
 -14   0  16     4280.39     5459.70    760.34 o 
 -12   0  16     1918.44     3567.76    699.03 o 
 -10   0  16    26028.90    25891.19    794.24 o 
  -8   0  16       31.50        0.00    565.32 o 
  -6   0  16    20044.20    21585.59    915.83 o 
  -4   0  16      169.55      935.66    546.30 o 
  -2   0  16     6847.38     7886.11    427.15 o 
   0   0  16     5548.73     5236.36    459.96 o 
   2   0  16    10875.10    11659.30    623.34 o 
   4   0  16       54.88        0.00    482.03 o 
   6   0  16    14271.13    15260.94    538.98 o 
   8   0  16       26.93       48.51    512.07 o 
  10   0  16     6910.56     6499.35    649.68 o 
  12   0  16        0.52        0.00    959.33 o 
 -27   1  16      325.07      650.45    364.36 o 
 -25   1  16     1097.40     1267.37    548.65 o 
 -23   1  16     3456.37     3533.68    368.81 o 
 -21   1  16       86.26       15.52    385.68 o 
 -19   1  16      242.33      729.55    585.52 o 
 -17   1  16      629.48      851.00    589.41 o 
 -15   1  16      895.36      743.84    430.34 o 
 -13   1  16     1787.14     2733.45    469.99 o 
 -11   1  16     5566.85     5375.20    378.91 o 
  -9   1  16     1672.75     1673.57    382.28 o 
  -7   1  16     2379.07     2774.50    360.37 o 
  -5   1  16     6734.32     6928.30    880.90 o 
  -3   1  16      181.07      103.73    340.44 o 
  -1   1  16      210.26      202.71    330.99 o 
   1   1  16     1153.80     1261.99    342.95 o 
   3   1  16     1285.85     1581.85    368.43 o 
   5   1  16     1383.16     1458.83    343.66 o 
   7   1  16     3772.92     4016.42    381.58 o 
   9   1  16     3149.93     3798.15    406.12 o 
  11   1  16      864.18     1504.40    570.10 o 
 -26   2  16      603.88     1279.15    601.64 o 
 -24   2  16        8.55        0.00    459.21 o 
 -22   2  16       24.91      351.69    453.23 o 
 -20   2  16      995.68     1238.05    391.65 o 
 -18   2  16     1160.97     1153.09    369.35 o 
 -16   2  16      612.72      963.36    397.23 o 
 -14   2  16     4535.37     4787.66    387.68 o 
 -12   2  16      183.64      261.09    369.22 o 
 -10   2  16       77.86      187.81    311.82 o 
  -8   2  16        4.89      233.95    445.26 o 
  -6   2  16      731.54     1124.14    346.51 o 
  -4   2  16      157.70      248.48    419.75 o 
  -2   2  16     3713.84     4245.81    353.54 o 
   0   2  16      330.16      205.36    337.82 o 
   2   2  16     1181.47     1064.90    363.25 o 
   4   2  16      111.43        0.00    389.84 o 
   6   2  16      104.92        0.00    385.50 o 
   8   2  16      248.25       21.14    424.10 o 
  10   2  16     1300.74     1645.37    398.39 o 
 -23   3  16     1049.16     1682.16    425.21 o 
 -21   3  16      276.88      569.80    397.13 o 
 -19   3  16     6265.31     6481.12    434.30 o 
 -17   3  16     1587.81      733.01    455.03 o 
 -15   3  16     7169.80     7117.97    594.01 o 
 -13   3  16      818.29     1035.43    380.93 o 
 -11   3  16      614.20      724.91    398.37 o 
  -9   3  16      915.88      978.91    401.08 o 
  -7   3  16      778.56      777.90    408.16 o 
  -5   3  16     1050.62     1029.37    374.65 o 
  -3   3  16     5495.26     5459.92    488.81 o 
  -1   3  16     2821.10     2802.64    439.62 o 
   1   3  16     6105.69     6086.60    412.00 o 
   3   3  16     2571.13     3189.89    382.82 o 
   5   3  16      993.57     1240.22    393.15 o 
   7   3  16      615.71      700.52    396.64 o 
   9   3  16      134.06      331.32    452.20 o 
 -20   4  16       19.87       32.86    472.20 o 
 -18   4  16      423.16        0.00    461.26 o 
 -16   4  16      346.40      362.65    511.43 o 
 -14   4  16      659.23      988.07    406.94 o 
 -12   4  16       24.26      211.05    468.20 o 
 -10   4  16      428.45        0.00    379.44 o 
  -8   4  16       16.32      329.92    360.41 o 
  -6   4  16        6.35      349.29    372.67 o 
  -4   4  16       61.12        0.00    341.17 o 
  -2   4  16     1627.14     1581.25    400.19 o 
   0   4  16       96.96      154.97    416.77 o 
   2   4  16      833.53      696.65    441.30 o 
   4   4  16       19.42      279.62    442.01 o 
   6   4  16       28.86        0.00    542.39 o 
 -15   5  16      143.70      113.00    415.38 o 
 -13   5  16      899.23     1131.76    438.39 o 
 -11   5  16     2546.46     2535.29    407.86 o 
  -9   5  16     5400.58     5929.44    688.82 o 
  -7   5  16     3765.99     4927.04    646.26 o 
  -5   5  16      957.64     1374.10    428.52 o 
  -3   5  16      513.62     1057.51    429.74 o 
  -1   5  16     1918.43     2575.65    452.03 o 
   1   5  16      575.48      658.86    456.30 o 
 -25   1  17     1984.62     2804.91    461.57 o 
 -23   1  17       19.68      402.83    484.27 o 
 -21   1  17     3602.47     3931.55    435.14 o 
 -19   1  17      141.13      407.39    426.09 o 
 -17   1  17     3966.49     3642.75    381.47 o 
 -15   1  17      273.26      351.18    371.20 o 
 -13   1  17     3673.51     3978.37    415.79 o 
 -11   1  17      192.44      220.04    451.55 o 
  -9   1  17     9580.17     9154.28    404.91 o 
  -7   1  17      309.32      171.46    373.17 o 
  -5   1  17     5416.27     5542.45    749.56 o 
  -3   1  17     1050.66      924.45    348.74 o 
  -1   1  17     1380.27     1967.99    356.22 o 
   1   1  17      537.24      911.70    361.28 o 
   3   1  17     5057.60     4505.94    616.39 o 
   5   1  17      331.25      432.54    359.62 o 
   7   1  17     2087.72     2565.72    409.81 o 
   9   1  17      478.56      545.81    450.18 o 
 -24   2  17     2293.95     2362.87    458.93 o 
 -22   2  17      937.12      844.01    549.37 o 
 -20   2  17     1643.29     1743.80    489.39 o 
 -18   2  17       96.74      244.70    387.12 o 
 -16   2  17     4824.46     5030.96    611.09 o 
 -14   2  17     1249.12     1510.23    454.20 o 
 -12   2  17     2969.08     3182.00    442.78 o 
 -10   2  17      151.71       24.42    363.05 o 
  -8   2  17     1403.17     1301.76    380.89 o 
  -6   2  17      163.29      591.43    398.86 o 
  -4   2  17     4847.84     5282.91    405.91 o 
  -2   2  17     3230.96     3492.15    420.70 o 
   0   2  17     5494.41     5591.22    384.98 o 
   2   2  17      372.79     1014.08    386.25 o 
   4   2  17     3464.87     3736.46    409.04 o 
   6   2  17      887.65     1162.81    389.55 o 
 -21   3  17      168.83      977.51    632.10 o 
 -19   3  17       72.57      950.59    435.07 o 
 -17   3  17       68.09        0.00    488.84 o 
 -15   3  17      184.52      510.18    464.86 o 
 -13   3  17      388.01      272.56    445.63 o 
 -11   3  17      203.49      983.28    404.33 o 
  -9   3  17      156.67        0.00    429.36 o 
  -7   3  17       89.09      527.73    422.06 o 
  -5   3  17      709.44      512.15    399.91 o 
  -3   3  17      117.63      256.17    403.34 o 
  -1   3  17     1151.66     1193.70    425.56 o 
   1   3  17      261.12      597.37    438.75 o 
   3   3  17        2.84      491.54    449.67 o 
   5   3  17      118.67      710.92    417.87 o 
 -16   4  17     1576.82     2174.15    479.82 o 
 -14   4  17     1305.54     1712.44    444.25 o 
 -12   4  17     3630.59     3738.12    480.65 o 
 -10   4  17      172.31      579.74    395.40 o 
  -8   4  17     5330.70     5624.15    450.75 o 
  -6   4  17     1111.42      933.80    495.39 o 
  -4   4  17     1802.90     1493.33    449.22 o 
  -2   4  17      570.00      589.22    446.73 o 
   0   4  17     4231.38     4541.69    444.16 o 
 -22   0  18     2267.62     1504.92    937.06 o 
 -20   0  18     1624.13     1757.34    893.91 o 
 -18   0  18     1357.99     2227.24    816.16 o 
 -16   0  18      347.38     1583.35    835.69 o 
 -14   0  18     2066.62     3833.54    782.26 o 
 -12   0  18     1710.19     2220.39    851.78 o 
 -10   0  18     1013.12      875.76    841.17 o 
  -8   0  18     8978.67     8897.13    604.25 o 
  -6   0  18     1641.26     1943.78    431.69 o 
  -4   0  18      398.94      597.28    465.44 o 
  -2   0  18     5180.27     5706.86    511.99 o 
   0   0  18      409.92      654.30    484.47 o 
   2   0  18     3392.64     4061.33    521.31 o 
   4   0  18     3032.71     2737.81    569.72 o 
 -21   1  18       19.43        0.00    517.83 o 
 -19   1  18      433.80       93.18    541.59 o 
 -17   1  18     1509.17     1447.14    464.40 o 
 -15   1  18     1325.77     1859.18    434.97 o 
 -13   1  18      425.28     1024.43    415.46 o 
 -11   1  18      742.60      566.87    454.53 o 
  -9   1  18        1.71        0.00    420.11 o 
  -7   1  18      700.87      708.42    425.81 o 
  -5   1  18      498.54      439.47    391.52 o 
  -3   1  18     1751.61     1857.81    374.92 o 
  -1   1  18       35.84      645.00    389.26 o 
   1   1  18      572.37      950.68    363.55 o 
   3   1  18        1.20      449.38    367.53 o 
   5   1  18     2083.13     2720.56    402.62 o 
 -20   2  18     1815.17     1882.34    646.70 o 
 -18   2  18        1.00      300.61    444.96 o 
 -16   2  18     3393.42     3321.26    430.73 o 
 -14   2  18      140.87        0.00    468.64 o 
 -12   2  18     3404.62     3456.40    581.14 o 
 -10   2  18      655.41     1328.00    389.86 o 
  -8   2  18      592.28      945.55    392.58 o 
  -6   2  18      640.02      841.08    390.27 o 
  -4   2  18     3575.20     3839.30    439.50 o 
  -2   2  18      104.77      282.40    443.99 o 
   0   2  18     3168.39     3919.16    400.60 o 
   2   2  18       17.86        0.00    402.66 o 
 -17   3  18     1355.83     1371.66    561.22 o 
 -15   3  18     4863.90     5680.18    509.64 o 
 -13   3  18      183.20      322.65    440.28 o 
 -11   3  18     3358.68     3359.52    416.69 o 
  -9   3  18       39.11      550.23    450.78 o 
  -7   3  18     3725.79     3815.22    447.50 o 
  -5   3  18      879.13      823.29    602.56 o 
  -3   3  18     5232.64     5354.91    469.56 o 
  -1   3  18     1099.73     1624.08    461.99 o 
 -17   1  19      720.41     1099.87    818.43 o 
 -15   1  19      748.33      462.65    427.99 o 
 -13   1  19     2171.06     2709.52    538.21 o 
 -11   1  19     2417.66     2729.00    579.94 o 
  -9   1  19     4284.44     4261.23    450.39 o 
  -7   1  19      715.47      931.71    424.17 o 
  -5   1  19     1385.22     1565.44    468.32 o 
  -3   1  19      553.74      111.64    414.57 o 
  -1   1  19     2178.17     1802.59    375.10 o 
 -14   2  19     2734.24     2924.76    436.72 o 
 -12   2  19       43.11       14.41    460.67 o 
 -10   2  19      128.76      227.18    468.63 o 
  -8   2  19       59.45      356.24    451.39 o 
  -6   2  19     3288.39     3549.69    468.46 o 
  -4   2  19       67.48       49.34    439.40 o 
                                                 
